# Supplementary material for: 1-(Adamantan-1-ylcarbon­yl)-3-(2,6-difluoro-4-hy­droxy­phen­yl)thio­urea
Source: Acta Crystallogr Sect E Struct Rep Online. 2012 May 2;68(Pt 6):o1597. doi: 10.1107/S1600536812018806 (PMC3379207; doi:10.1107/S1600536812018806)
Supplement: Supplementary file 1 [file e-68-o1597-sup1.cif]

##############################################################################
#                                                                            #
# This CIF contains the data in a paper accepted for publication in          #
# Acta Crystallographica Section E. It conforms to the requirements of       #
# Notes for Authors for Acta Crystallographica Section E, and has been       #
# peer reviewed under the auspices of the IUCr Commission on Journals.       #
#                                                                            #
# Full details of the Crystallographic Information File format               #
# are given in the paper "The Crystallographic Information File (CIF):       #
# a New Standard Archive File for Crystallography" by S. R. Hall, F. H.      #
# Allen and I. D. Brown [Acta Cryst. (1991), A47, 655-685].                  #
#                                                                            #
# The current version of the core CIF dictionary is obtainable from          #
# ftp://ftp.iucr.org/pub/cif_core.dic.                                       #
#                                                                            #
# Software is freely available for graphical display of the structure(s)     #
# in this CIF. For information consult the CIF software page                 #
# http://www.iucr.org/resources/cif/software.                                #
#                                                                            #
# This file may be used for bona fide research purposes within the           #
# scientific community so long as proper attribution is given to the journal # 
# article from which it was obtained.                                        #
#                                                                            #
##############################################################################
data_global
_audit_creation_method     'SHELXL97'
_journal_date_recd_electronic     2012-04-13
_journal_date_accepted     2012-04-26
_journal_name_full     'Acta Crystallographica, Section E'
_journal_year     2012
_journal_volume     68
_journal_issue      6
_journal_page_first     o1597
_journal_page_last     o1597
_journal_paper_category     QO
_journal_paper_doi     10.1107/S1600536812018806
_journal_coeditor_code     PV2537
_publ_contact_author_name     'Dr Sohail Saeed'
_publ_contact_author_address
;
Department of Chemistry, Research Complex
Allama Iqbal Open University
Islamabad 44000, Pakistan
;
_publ_contact_author_email     'sohail262001@yahoo.com'
_publ_contact_author_fax     '092-51-925-0081'
_publ_contact_author_phone     '092-51-925-0081'
_publ_section_title
;
1-(Adamantan-1-ylcarbonyl)-3-(2,6-difluoro-4-hydroxyphenyl)thiourea
;
loop_
    _publ_author_name
    _publ_author_footnote
    _publ_author_address
    'Mohamed, Shaaban K.' .
;
Chemistry and Environmental Division,
Manchester Metropolitan University,
Manchester M1 5GD,
England
;
    'Jaber, Abdel-Aal M.' .
;
Chemistry Department,
Faculty of Science,
Assiut University,
Assiut, Egypt
;
    'Saeed, Sohail' .
;
Department of Chemistry,
Research Complex,
Allama Iqbal Open University,
Islamabad 44000,
Pakistan
;
    'Ahmad, Khuram Shahzad' .
;
Department of Chemistry,
Research Complex,
Allama Iqbal Open University,
Islamabad 44000,
Pakistan
;
    'Wong, Wing-Tak' .
;
Department of Chemistry
The University of Hong Kong
Pokfulam Road, Pokfulam,
Hong Kong SAR,
People's Republic of China
;
data_I
_audit_creation_method     SHELXL-97
_chemical_name_systematic
;
1-(Adamantan-1-ylcarbonyl)-3-(2,6-difluoro-4-hydroxyphenyl)thiourea
;
_chemical_name_common     ?
_chemical_formula_moiety     'C18 H20 F2 N2 O2 S'
_chemical_formula_sum     'C18 H20 F2 N2 O2 S'
_chemical_formula_iupac     'C18 H20 F2 N2 O2 S'
_chemical_formula_weight     366.42
_chemical_melting_point     ?
_symmetry_cell_setting     triclinic
_symmetry_space_group_name_H-M     'P -1'
_symmetry_space_group_name_Hall     '-P 1'
loop_
    _symmetry_equiv_pos_as_xyz
    'x, y, z'
    '-x, -y, -z'
_cell_length_a     7.3985(9)
_cell_length_b     10.4953(13)
_cell_length_c     12.4094(15)
_cell_angle_alpha     65.554(2)
_cell_angle_beta     79.372(2)
_cell_angle_gamma     89.766(2)
_cell_volume     859.34(18)
_cell_formula_units_Z     2
_cell_measurement_reflns_used     4824
_cell_measurement_theta_min     2.81
_cell_measurement_theta_max     25.02
_cell_measurement_temperature     296(2)
_exptl_crystal_description     plate
_exptl_crystal_colour     colourless
_exptl_crystal_size_max     0.38
_exptl_crystal_size_mid     0.36
_exptl_crystal_size_min     0.08
_exptl_crystal_density_diffrn     1.416
_exptl_crystal_density_meas     ?
_exptl_crystal_density_method     'not measured'
_exptl_crystal_F_000     384
_exptl_absorpt_coefficient_mu     0.223
_exptl_absorpt_correction_type     multi-scan
_exptl_absorpt_process_details     '(SADABS; Sheldrick, 2004)'
_exptl_absorpt_correction_T_min     0.9201
_exptl_absorpt_correction_T_max     0.9824
_exptl_special_details     ?
_diffrn_ambient_temperature     296(2)
_diffrn_radiation_type     MoK\a
_diffrn_radiation_wavelength     0.71073
_diffrn_radiation_source     'fine-focus sealed tube'
_diffrn_radiation_monochromator     graphite
_diffrn_measurement_device_type     'Bruker SMART 1000 CCD'
_diffrn_measurement_method     '\w & \f scans'
_diffrn_detector_area_resol_mean     ?
_diffrn_reflns_number     4824
_diffrn_reflns_av_R_equivalents     0.0100
_diffrn_reflns_av_sigmaI/netI     0.0191
_diffrn_reflns_theta_min     2.81
_diffrn_reflns_theta_max     25.02
_diffrn_reflns_theta_full     25.02
_diffrn_measured_fraction_theta_max     0.979
_diffrn_measured_fraction_theta_full     0.979
_diffrn_reflns_limit_h_min     -8
_diffrn_reflns_limit_h_max     8
_diffrn_reflns_limit_k_min     -9
_diffrn_reflns_limit_k_max     12
_diffrn_reflns_limit_l_min     -14
_diffrn_reflns_limit_l_max     14
_diffrn_standards_number     0
_diffrn_standards_interval_count     .
_diffrn_standards_interval_time     .
_diffrn_standards_decay_%     ?
_refine_special_details
;
Refinement of <i>F</i>^2^ against ALL reflections. The weighted <i>R</i>-factor
<i>wR</i> and goodness of fit <i>S</i> are based on <i>F</i>^2^, conventional
<i>R</i>-factors <i>R</i> are based on <i>F</i>, with <i>F</i> set to zero for
negative <i>F</i>^2^. The threshold expression of <i>F</i>^2^ >
\s(<i>F</i>^2^) is used only for calculating <i>R</i>-factors(gt) <i>etc</i>.
and is not relevant to the choice of reflections for refinement.
<i>R</i>-factors based on <i>F</i>^2^ are statistically about twice as large
as those based on <i>F</i>, and <i>R</i>- factors based on ALL data will be
even larger.
;
_reflns_number_total     2976
_reflns_number_gt     2399
_reflns_threshold_expression     I>2\s(I)
_refine_ls_structure_factor_coef     Fsqd
_refine_ls_matrix_type     full
_refine_ls_R_factor_all     0.0500
_refine_ls_R_factor_gt     0.0377
_refine_ls_wR_factor_gt     0.0908
_refine_ls_wR_factor_ref     0.0997
_refine_ls_goodness_of_fit_ref     1.039
_refine_ls_restrained_S_all     1.039
_refine_ls_number_reflns     2976
_refine_ls_number_parameters     238
_refine_ls_number_restraints     0
_refine_ls_hydrogen_treatment     mixed
_refine_ls_weighting_scheme     calc
_refine_ls_weighting_details
         'calc w=1/[\s^2^(Fo^2^)+(0.0409P)^2^+0.3498P] where P=(Fo^2^+2Fc^2^)/3'
_atom_sites_solution_hydrogens     geom
_atom_sites_solution_primary     direct
_atom_sites_solution_secondary     difmap
_refine_ls_shift/su_max     0.000
_refine_ls_shift/su_mean     0.000
_refine_diff_density_max     0.174
_refine_diff_density_min     -0.183
_refine_ls_extinction_method     none
_refine_ls_extinction_coef     ?
loop_
    _atom_type_symbol
    _atom_type_description
    _atom_type_scat_dispersion_real
    _atom_type_scat_dispersion_imag
    _atom_type_scat_source
    'C' 'C' 0.0033 0.0016
                         'International Tables Vol C Tables 4.2.6.8 and 6.1.1.4'
    'H' 'H' 0.0000 0.0000
                         'International Tables Vol C Tables 4.2.6.8 and 6.1.1.4'
    'N' 'N' 0.0061 0.0033
                         'International Tables Vol C Tables 4.2.6.8 and 6.1.1.4'
    'O' 'O' 0.0106 0.0060
                         'International Tables Vol C Tables 4.2.6.8 and 6.1.1.4'
    'F' 'F' 0.0171 0.0103
                         'International Tables Vol C Tables 4.2.6.8 and 6.1.1.4'
    'S' 'S' 0.1246 0.1234
                         'International Tables Vol C Tables 4.2.6.8 and 6.1.1.4'
_computing_data_collection     'SMART (Bruker, 1998)'
_computing_cell_refinement     'SAINT (Bruker, 2006)'
_computing_data_reduction     'SAINT (Bruker, 2006)'
_computing_structure_solution     'SHELXS97 (Sheldrick, 2008)'
_computing_structure_refinement     'SHELXL97 (Sheldrick, 2008)'
_computing_molecular_graphics     'Mercury (Macrae <i>et al.</i>, 2008)'
_computing_publication_material     'SHELXL97 (Sheldrick, 2008)'
loop_
    _atom_site_type_symbol
    _atom_site_label
    _atom_site_fract_x
    _atom_site_fract_y
    _atom_site_fract_z
    _atom_site_U_iso_or_equiv
    _atom_site_adp_type
    _atom_site_calc_flag
    _atom_site_refinement_flags
    _atom_site_occupancy
    _atom_site_symmetry_multiplicity
    _atom_site_disorder_assembly
    _atom_site_disorder_group
    S S1 0.98449(8) -0.02031(6) 0.68281(5) 0.05290(18) Uani d . 1 1 . .
    F F1 1.3675(2) 0.16253(18) 0.66290(12) 0.0801(5) Uani d . 1 1 . .
    F F2 0.81301(19) 0.25665(16) 0.85556(13) 0.0769(4) Uani d . 1 1 . .
    O O1 1.2972(3) 0.08462(19) 1.06720(15) 0.0659(5) Uani d . 1 1 . .
    H H1O 1.212(4) 0.076(3) 1.128(3) 0.095(11) Uiso d . 1 1 . .
    O O2 0.8566(3) 0.42734(17) 0.47025(18) 0.0918(7) Uani d . 1 1 . .
    N N1 1.0107(3) 0.2470(2) 0.64901(16) 0.0533(5) Uani d . 1 1 . .
    H H1 0.993(3) 0.327(3) 0.613(2) 0.061(7) Uiso d . 1 1 . .
    N N2 0.8692(3) 0.19619(19) 0.51851(15) 0.0481(4) Uani d . 1 1 . .
    H H2 0.838(3) 0.132(2) 0.5017(18) 0.046(6) Uiso d . 1 1 . .
    C C1 1.0863(3) 0.2106(2) 0.75458(17) 0.0465(5) Uani d . 1 1 . .
    C C2 1.2611(3) 0.1657(2) 0.76211(18) 0.0508(5) Uani d . 1 1 . .
    C C3 1.3321(3) 0.1234(2) 0.86477(18) 0.0521(5) Uani d . 1 1 . .
    H H3 1.4501 0.0926 0.8662 0.063 Uiso calc R 1 1 . .
    C C4 1.2233(3) 0.1278(2) 0.96622(17) 0.0467(5) Uani d . 1 1 . .
    C C5 1.0489(3) 0.1751(2) 0.96344(18) 0.0491(5) Uani d . 1 1 . .
    H H5 0.9768 0.1803 1.0311 0.059 Uiso calc R 1 1 . .
    C C6 0.9851(3) 0.2141(2) 0.85798(19) 0.0484(5) Uani d . 1 1 . .
    C C7 0.9559(3) 0.1514(2) 0.61553(16) 0.0433(5) Uani d . 1 1 . .
    C C8 0.8121(3) 0.3264(2) 0.45461(19) 0.0517(5) Uani d . 1 1 . .
    C C9 0.6926(3) 0.3338(2) 0.36480(16) 0.0417(4) Uani d . 1 1 . .
    C C10 0.5468(3) 0.4380(2) 0.3671(2) 0.0615(6) Uani d . 1 1 . .
    H H10A 0.4691 0.4041 0.4471 0.074 Uiso calc R 1 1 . .
    H H10B 0.6072 0.5285 0.3488 0.074 Uiso calc R 1 1 . .
    C C11 0.4287(4) 0.4539(3) 0.2740(3) 0.0733(8) Uani d . 1 1 . .
    H H11 0.3357 0.5200 0.2761 0.088 Uiso calc R 1 1 . .
    C C12 0.3332(3) 0.3132(3) 0.3014(3) 0.0759(8) Uani d . 1 1 . .
    H H12A 0.2537 0.2768 0.3810 0.091 Uiso calc R 1 1 . .
    H H12B 0.2573 0.3246 0.2426 0.091 Uiso calc R 1 1 . .
    C C13 0.4766(3) 0.2112(2) 0.2971(2) 0.0541(5) Uani d . 1 1 . .
    H H13 0.4143 0.1204 0.3151 0.065 Uiso calc R 1 1 . .
    C C14 0.5933(3) 0.1922(2) 0.39204(18) 0.0457(5) Uani d . 1 1 . .
    H H14A 0.6834 0.1251 0.3912 0.055 Uiso calc R 1 1 . .
    H H14B 0.5145 0.1559 0.4718 0.055 Uiso calc R 1 1 . .
    C C15 0.8154(3) 0.3888(3) 0.23861(19) 0.0575(6) Uani d . 1 1 . .
    H H15A 0.9072 0.3232 0.2363 0.069 Uiso calc R 1 1 . .
    H H15B 0.8793 0.4783 0.2197 0.069 Uiso calc R 1 1 . .
    C C16 0.6960(4) 0.4067(3) 0.1452(2) 0.0684(7) Uani d . 1 1 . .
    H H16 0.7744 0.4432 0.0643 0.082 Uiso calc R 1 1 . .
    C C17 0.6014(3) 0.2650(3) 0.1738(2) 0.0631(6) Uani d . 1 1 . .
    H H17A 0.5297 0.2744 0.1133 0.076 Uiso calc R 1 1 . .
    H H17B 0.6932 0.1990 0.1728 0.076 Uiso calc R 1 1 . .
    C C18 0.5517(4) 0.5102(3) 0.1499(2) 0.0811(9) Uani d . 1 1 . .
    H H18A 0.6129 0.6003 0.1320 0.097 Uiso calc R 1 1 . .
    H H18B 0.4778 0.5238 0.0896 0.097 Uiso calc R 1 1 . .
loop_
    _atom_site_aniso_label
    _atom_site_aniso_U_11
    _atom_site_aniso_U_22
    _atom_site_aniso_U_33
    _atom_site_aniso_U_12
    _atom_site_aniso_U_13
    _atom_site_aniso_U_23
    S1 0.0726(4) 0.0439(3) 0.0474(3) 0.0169(3) -0.0265(3) -0.0185(2)
    F1 0.0762(10) 0.1176(13) 0.0479(8) 0.0208(9) -0.0104(7) -0.0372(8)
    F2 0.0675(9) 0.0973(11) 0.0828(10) 0.0420(8) -0.0378(8) -0.0454(9)
    O1 0.0662(11) 0.0889(13) 0.0456(9) 0.0123(9) -0.0283(8) -0.0240(9)
    O2 0.1500(18) 0.0459(10) 0.1119(15) 0.0241(10) -0.0993(14) -0.0348(10)
    N1 0.0806(14) 0.0408(10) 0.0478(10) 0.0158(10) -0.0380(10) -0.0175(9)
    N2 0.0674(12) 0.0421(10) 0.0468(10) 0.0137(9) -0.0317(9) -0.0221(8)
    C1 0.0626(13) 0.0406(11) 0.0417(11) 0.0084(10) -0.0255(10) -0.0165(9)
    C2 0.0556(13) 0.0596(13) 0.0379(11) 0.0067(10) -0.0114(9) -0.0203(10)
    C3 0.0463(12) 0.0630(14) 0.0465(12) 0.0087(10) -0.0163(9) -0.0194(10)
    C4 0.0523(12) 0.0483(12) 0.0398(11) 0.0010(9) -0.0199(9) -0.0142(9)
    C5 0.0561(13) 0.0529(12) 0.0414(11) 0.0070(10) -0.0134(9) -0.0214(10)
    C6 0.0515(12) 0.0458(11) 0.0549(12) 0.0139(9) -0.0240(10) -0.0226(10)
    C7 0.0497(11) 0.0473(11) 0.0370(10) 0.0114(9) -0.0172(9) -0.0183(9)
    C8 0.0689(14) 0.0439(12) 0.0497(12) 0.0104(10) -0.0311(11) -0.0192(10)
    C9 0.0494(11) 0.0394(10) 0.0394(10) 0.0077(9) -0.0197(9) -0.0152(9)
    C10 0.0797(16) 0.0561(14) 0.0650(14) 0.0285(12) -0.0339(12) -0.0335(12)
    C11 0.0812(18) 0.0689(17) 0.0902(19) 0.0416(14) -0.0524(16) -0.0393(15)
    C12 0.0513(14) 0.090(2) 0.096(2) 0.0159(13) -0.0330(14) -0.0404(16)
    C13 0.0497(12) 0.0524(13) 0.0647(14) 0.0012(10) -0.0258(11) -0.0232(11)
    C14 0.0472(11) 0.0448(11) 0.0428(11) 0.0029(9) -0.0128(9) -0.0145(9)
    C15 0.0553(13) 0.0594(14) 0.0500(12) -0.0110(11) -0.0106(10) -0.0152(11)
    C16 0.0849(18) 0.0748(17) 0.0357(11) -0.0125(14) -0.0149(11) -0.0124(11)
    C17 0.0784(16) 0.0709(16) 0.0530(13) 0.0091(13) -0.0310(12) -0.0314(12)
    C18 0.124(2) 0.0520(14) 0.0721(17) 0.0101(15) -0.0662(17) -0.0112(13)
_geom_special_details
;
All e.s.d.'s (except the e.s.d. in the dihedral angle between two l.s. planes)
are estimated using the full covariance matrix. The cell e.s.d.'s are taken
into account individually in the estimation of e.s.d.'s in distances, angles
and torsion angles; correlations between e.s.d.'s in cell parameters are only
used when they are defined by crystal symmetry. An approximate (isotropic)
treatment of cell e.s.d.'s is used for estimating e.s.d.'s involving l.s.
planes.
;
loop_
    _geom_bond_atom_site_label_1
    _geom_bond_atom_site_label_2
    _geom_bond_site_symmetry_2
    _geom_bond_distance
    _geom_bond_publ_flag
    S1 C7 . 1.675(2) ?
    F1 C2 . 1.346(2) ?
    F2 C6 . 1.349(2) ?
    O1 C4 . 1.362(2) ?
    O1 H1O . 0.87(3) ?
    O2 C8 . 1.211(2) ?
    N1 C7 . 1.325(3) ?
    N1 C1 . 1.425(2) ?
    N1 H1 . 0.79(2) ?
    N2 C7 . 1.377(2) ?
    N2 C8 . 1.377(3) ?
    N2 H2 . 0.83(2) ?
    C1 C6 . 1.376(3) ?
    C1 C2 . 1.380(3) ?
    C2 C3 . 1.369(3) ?
    C3 C4 . 1.382(3) ?
    C3 H3 . 0.9300 ?
    C4 C5 . 1.382(3) ?
    C5 C6 . 1.373(3) ?
    C5 H5 . 0.9300 ?
    C8 C9 . 1.523(2) ?
    C9 C15 . 1.531(3) ?
    C9 C10 . 1.538(3) ?
    C9 C14 . 1.538(3) ?
    C10 C11 . 1.529(3) ?
    C10 H10A . 0.9700 ?
    C10 H10B . 0.9700 ?
    C11 C18 . 1.512(4) ?
    C11 C12 . 1.517(4) ?
    C11 H11 . 0.9800 ?
    C12 C13 . 1.514(3) ?
    C12 H12A . 0.9700 ?
    C12 H12B . 0.9700 ?
    C13 C17 . 1.510(3) ?
    C13 C14 . 1.534(3) ?
    C13 H13 . 0.9800 ?
    C14 H14A . 0.9700 ?
    C14 H14B . 0.9700 ?
    C15 C16 . 1.535(3) ?
    C15 H15A . 0.9700 ?
    C15 H15B . 0.9700 ?
    C16 C17 . 1.519(3) ?
    C16 C18 . 1.531(4) ?
    C16 H16 . 0.9800 ?
    C17 H17A . 0.9700 ?
    C17 H17B . 0.9700 ?
    C18 H18A . 0.9700 ?
    C18 H18B . 0.9700 ?
loop_
    _geom_angle_atom_site_label_1
    _geom_angle_atom_site_label_2
    _geom_angle_atom_site_label_3
    _geom_angle_site_symmetry_1
    _geom_angle_site_symmetry_3
    _geom_angle
    _geom_angle_publ_flag
    C4 O1 H1O . . 109(2) ?
    C7 N1 C1 . . 122.30(17) ?
    C7 N1 H1 . . 119.5(17) ?
    C1 N1 H1 . . 118.0(17) ?
    C7 N2 C8 . . 129.89(18) ?
    C7 N2 H2 . . 113.5(14) ?
    C8 N2 H2 . . 116.3(14) ?
    C6 C1 C2 . . 115.57(17) ?
    C6 C1 N1 . . 121.27(19) ?
    C2 C1 N1 . . 123.14(19) ?
    F1 C2 C3 . . 118.07(19) ?
    F1 C2 C1 . . 118.10(17) ?
    C3 C2 C1 . . 123.83(19) ?
    C2 C3 C4 . . 118.00(19) ?
    C2 C3 H3 . . 121.0 ?
    C4 C3 H3 . . 121.0 ?
    O1 C4 C5 . . 122.39(19) ?
    O1 C4 C3 . . 116.74(19) ?
    C5 C4 C3 . . 120.87(17) ?
    C6 C5 C4 . . 118.13(19) ?
    C6 C5 H5 . . 120.9 ?
    C4 C5 H5 . . 120.9 ?
    F2 C6 C5 . . 118.48(19) ?
    F2 C6 C1 . . 117.93(17) ?
    C5 C6 C1 . . 123.58(19) ?
    N1 C7 N2 . . 117.75(17) ?
    N1 C7 S1 . . 124.67(14) ?
    N2 C7 S1 . . 117.59(15) ?
    O2 C8 N2 . . 120.81(18) ?
    O2 C8 C9 . . 123.18(18) ?
    N2 C8 C9 . . 116.01(17) ?
    C8 C9 C15 . . 108.41(17) ?
    C8 C9 C10 . . 107.81(16) ?
    C15 C9 C10 . . 109.33(17) ?
    C8 C9 C14 . . 114.03(15) ?
    C15 C9 C14 . . 108.57(16) ?
    C10 C9 C14 . . 108.62(17) ?
    C11 C10 C9 . . 109.65(17) ?
    C11 C10 H10A . . 109.7 ?
    C9 C10 H10A . . 109.7 ?
    C11 C10 H10B . . 109.7 ?
    C9 C10 H10B . . 109.7 ?
    H10A C10 H10B . . 108.2 ?
    C18 C11 C12 . . 109.5(2) ?
    C18 C11 C10 . . 108.9(2) ?
    C12 C11 C10 . . 110.4(2) ?
    C18 C11 H11 . . 109.4 ?
    C12 C11 H11 . . 109.4 ?
    C10 C11 H11 . . 109.4 ?
    C13 C12 C11 . . 109.5(2) ?
    C13 C12 H12A . . 109.8 ?
    C11 C12 H12A . . 109.8 ?
    C13 C12 H12B . . 109.8 ?
    C11 C12 H12B . . 109.8 ?
    H12A C12 H12B . . 108.2 ?
    C17 C13 C12 . . 110.9(2) ?
    C17 C13 C14 . . 109.09(17) ?
    C12 C13 C14 . . 109.23(19) ?
    C17 C13 H13 . . 109.2 ?
    C12 C13 H13 . . 109.2 ?
    C14 C13 H13 . . 109.2 ?
    C13 C14 C9 . . 109.91(16) ?
    C13 C14 H14A . . 109.7 ?
    C9 C14 H14A . . 109.7 ?
    C13 C14 H14B . . 109.7 ?
    C9 C14 H14B . . 109.7 ?
    H14A C14 H14B . . 108.2 ?
    C9 C15 C16 . . 109.42(18) ?
    C9 C15 H15A . . 109.8 ?
    C16 C15 H15A . . 109.8 ?
    C9 C15 H15B . . 109.8 ?
    C16 C15 H15B . . 109.8 ?
    H15A C15 H15B . . 108.2 ?
    C17 C16 C18 . . 110.1(2) ?
    C17 C16 C15 . . 109.17(19) ?
    C18 C16 C15 . . 109.3(2) ?
    C17 C16 H16 . . 109.4 ?
    C18 C16 H16 . . 109.4 ?
    C15 C16 H16 . . 109.4 ?
    C13 C17 C16 . . 109.20(19) ?
    C13 C17 H17A . . 109.8 ?
    C16 C17 H17A . . 109.8 ?
    C13 C17 H17B . . 109.8 ?
    C16 C17 H17B . . 109.8 ?
    H17A C17 H17B . . 108.3 ?
    C11 C18 C16 . . 109.77(19) ?
    C11 C18 H18A . . 109.7 ?
    C16 C18 H18A . . 109.7 ?
    C11 C18 H18B . . 109.7 ?
    C16 C18 H18B . . 109.7 ?
    H18A C18 H18B . . 108.2 ?
loop_
    _geom_hbond_atom_site_label_D
    _geom_hbond_atom_site_label_H
    _geom_hbond_atom_site_label_A
    _geom_hbond_site_symmetry_A
    _geom_hbond_distance_DH
    _geom_hbond_distance_HA
    _geom_hbond_distance_DA
    _geom_hbond_angle_DHA
    N1 H1 O2 . 0.79(2) 2.09(2) 2.692(2) 133(2)
    N1 H1 O2 2_766 0.79(2) 2.52(2) 3.185(3) 142(2)
    O1 H1O S1 2_757 0.87(3) 2.36(3) 3.212(2) 169(3)
    C14 H14A S1 2_756 0.97 2.84 3.761(2) 159
    C14 H14B F1 1_455 0.97 2.45 3.354(3) 155
_iucr_refine_instructions_details
;
TITL  wt2313w-SS-S200-SohailSaeed_12-March-2012
CELL  0.71073 7.39850 10.49530 12.40940 65.554 79.372 89.766
ZERR  2 0.00090 0.00130 0.00150 0.002 0.002 0.002
LATT 1
SFAC C H N O F S
UNIT 36 40 4 4 4 2
SHEL 8.000000 0.84
OMIT     1  -2   4
L.S. 10
FMAP 2
PLAN -20
BOND $H
EQIV $1_2-X,1-Y,1-Z
EQIV $2_2-X,-Y,2-Z
HTAB
HTAB N1 O2
HTAB N1 O2_$1
HTAB O1 S1_$2
TEMP 23.0
MPLA 9 C1 C2 C3 C4 C5 C6 F1 F2 O1
MPLA 6 N1 C7 S1 N2 C8 O2
ACTA
SIZE 0.080 0.360 0.380
LIST 4
WGHT    0.040900    0.349800
FVAR       0.97298
S1    6    0.984491   -0.020314    0.682814    11.00000    0.07264    0.04387 =
         0.04741   -0.01846   -0.02645    0.01689
F1    5    1.367518    0.162528    0.662903    11.00000    0.07622    0.11761 =
         0.04789   -0.03717   -0.01036    0.02077
F2    5    0.813015    0.256652    0.855561    11.00000    0.06748    0.09728 =
         0.08281   -0.04537   -0.03779    0.04195
O1    4    1.297205    0.084616    1.067198    11.00000    0.06620    0.08886 =
         0.04558   -0.02405   -0.02827    0.01230
H1O   2    1.211769    0.076252    1.128339    11.00000    0.09535
O2    4    0.856557    0.427338    0.470246    11.00000    0.15001    0.04587 =
         0.11194   -0.03485   -0.09930    0.02405
N1    3    1.010728    0.247000    0.649012    11.00000    0.08058    0.04075 =
         0.04779   -0.01746   -0.03802    0.01578
H1    2    0.993159    0.326612    0.613038    11.00000    0.06120
N2    3    0.869194    0.196185    0.518507    11.00000    0.06739    0.04211 =
         0.04681   -0.02213   -0.03168    0.01367
H2    2    0.838234    0.132199    0.501690    11.00000    0.04635
C1    1    1.086349    0.210557    0.754579    11.00000    0.06260    0.04061 =
         0.04170   -0.01648   -0.02548    0.00836
C2    1    1.261120    0.165722    0.762113    11.00000    0.05556    0.05962 =
         0.03793   -0.02030   -0.01136    0.00672
C3    1    1.332139    0.123412    0.864768    11.00000    0.04627    0.06295 =
         0.04650   -0.01945   -0.01630    0.00865
AFIX  43
H3    2    1.450081    0.092612    0.866204    11.00000   -1.20000
AFIX   0
C4    1    1.223334    0.127833    0.966225    11.00000    0.05233    0.04829 =
         0.03976   -0.01419   -0.01993    0.00103
C5    1    1.048911    0.175075    0.963440    11.00000    0.05611    0.05292 =
         0.04139   -0.02140   -0.01339    0.00697
AFIX  43
H5    2    0.976763    0.180285    1.031077    11.00000   -1.20000
AFIX   0
C6    1    0.985108    0.214113    0.857984    11.00000    0.05147    0.04577 =
         0.05492   -0.02257   -0.02398    0.01390
C7    1    0.955887    0.151407    0.615533    11.00000    0.04973    0.04727 =
         0.03701   -0.01831   -0.01720    0.01143
C8    1    0.812113    0.326356    0.454606    11.00000    0.06894    0.04393 =
         0.04969   -0.01919   -0.03108    0.01041
C9    1    0.692587    0.333839    0.364798    11.00000    0.04944    0.03939 =
         0.03935   -0.01523   -0.01973    0.00766
C10   1    0.546807    0.438009    0.367148    11.00000    0.07973    0.05608 =
         0.06503   -0.03349   -0.03390    0.02851
AFIX  23
H10A  2    0.469052    0.404129    0.447101    11.00000   -1.20000
H10B  2    0.607220    0.528514    0.348815    11.00000   -1.20000
AFIX   0
C11   1    0.428684    0.453885    0.274018    11.00000    0.08125    0.06886 =
         0.09024   -0.03930   -0.05242    0.04161
AFIX  13
H11   2    0.335694    0.520046    0.276068    11.00000   -1.20000
AFIX   0
C12   1    0.333154    0.313179    0.301444    11.00000    0.05125    0.08957 =
         0.09584   -0.04039   -0.03302    0.01594
AFIX  23
H12A  2    0.253694    0.276774    0.380950    11.00000   -1.20000
H12B  2    0.257321    0.324551    0.242589    11.00000   -1.20000
AFIX   0
C13   1    0.476578    0.211220    0.297068    11.00000    0.04970    0.05239 =
         0.06472   -0.02323   -0.02578    0.00120
AFIX  13
H13   2    0.414330    0.120360    0.315113    11.00000   -1.20000
AFIX   0
C14   1    0.593251    0.192244    0.392040    11.00000    0.04719    0.04477 =
         0.04278   -0.01453   -0.01284    0.00293
AFIX  23
H14A  2    0.683384    0.125110    0.391202    11.00000   -1.20000
H14B  2    0.514465    0.155884    0.471770    11.00000   -1.20000
AFIX   0
C15   1    0.815449    0.388813    0.238610    11.00000    0.05535    0.05938 =
         0.05004   -0.01516   -0.01059   -0.01097
AFIX  23
H15A  2    0.907164    0.323209    0.236254    11.00000   -1.20000
H15B  2    0.879296    0.478312    0.219714    11.00000   -1.20000
AFIX   0
C16   1    0.696008    0.406669    0.145227    11.00000    0.08487    0.07480 =
         0.03566   -0.01239   -0.01487   -0.01253
AFIX  13
H16   2    0.774423    0.443160    0.064298    11.00000   -1.20000
AFIX   0
C17   1    0.601404    0.264993    0.173843    11.00000    0.07837    0.07092 =
         0.05299   -0.03140   -0.03104    0.00905
AFIX  23
H17A  2    0.529652    0.274389    0.113323    11.00000   -1.20000
H17B  2    0.693172    0.199030    0.172765    11.00000   -1.20000
AFIX   0
C18   1    0.551719    0.510181    0.149875    11.00000    0.12362    0.05200 =
         0.07206   -0.01123   -0.06624    0.01007
AFIX  23
H18A  2    0.612865    0.600293    0.131959    11.00000   -1.20000
H18B  2    0.477845    0.523777    0.089573    11.00000   -1.20000
HKLF 4
REM   wt2313w-SS-S200-SohailSaeed_12-March-2012
REM R1 =  0.0377 for   2399 Fo > 4sig(Fo)  and  0.0500 for all   2976 data
REM    238 parameters refined using      0 restraints
END
WGHT      0.0397      0.3548
REM Highest difference peak  0.174,  deepest hole -0.183,  1-sigma level  0.035
Q1    1   0.9427  0.4013  0.4342  11.00000  0.05    0.17
Q2    1   0.8834  0.0242  0.7215  11.00000  0.05    0.17
Q3    1   0.6350  0.3776  0.3586  11.00000  0.05    0.16
Q4    1   0.9640  0.0774  0.6362  11.00000  0.05    0.16
Q5    1   0.7317  0.3400  0.4081  11.00000  0.05    0.16
Q6    1   0.6682  0.5048  0.1143  11.00000  0.05    0.16
Q7    1   0.6370  0.2702  0.3757  11.00000  0.05    0.15
Q8    1   1.1149  0.0189  0.6611  11.00000  0.05    0.15
Q9    1   0.7537  0.3559  0.3151  11.00000  0.05    0.15
Q10   1   0.7628  0.3784  0.5036  11.00000  0.05    0.15
Q11   1   0.5350  0.1947  0.3394  11.00000  0.05    0.15
Q12   1   0.5234  0.4910  0.2124  11.00000  0.05    0.15
Q13   1   1.1910  0.2394  0.7433  11.00000  0.05    0.15
Q14   1   1.1399  0.1540  0.7735  11.00000  0.05    0.15
Q15   1   1.0676  0.2556  0.7876  11.00000  0.05    0.14
Q16   1   1.0165  0.1605  0.8141  11.00000  0.05    0.14
Q17   1   1.0062 -0.0342  0.7810  11.00000  0.05    0.14
Q18   1   0.8430  0.4734  0.4611  11.00000  0.05    0.13
Q19   1   0.8394  0.3898  0.0675  11.00000  0.05    0.13
Q20   1   1.2780  0.1013  0.8402  11.00000  0.05    0.13
;
