# Supplementary material for: 1-(Adamantan-1-ylcarbon­yl)-3-(2,6-difluoro-4-hy­droxy­phen­yl)thio­urea
Source: Acta Crystallogr Sect E Struct Rep Online. 2012 May 2;68(Pt 6):o1597. doi: 10.1107/S1600536812018806 (PMC3379207; doi:10.1107/S1600536812018806)
Supplement: Supplementary file 2 [file e-68-o1597-Isup2.hkl]

# 
# h,k,l, Fc-squared, Fo-squared, sigma(Fo-squared) and status flag 
# 
data_I
_shelx_title '  wt2313w-SS-S200-SohailSaeed_12-March-2012' 
_shelx_refln_list_code          4 
_shelx_F_calc_maximum      104.55 
_exptl_crystal_F_000       384.00 
_reflns_d_resolution_high  0.8401 
 
loop_ 
 _symmetry_equiv_pos_as_xyz 
 'x, y, z' 
 '-x, -y, -z' 
 
_cell_length_a     7.3985 
_cell_length_b    10.4953 
_cell_length_c    12.4094 
_cell_angle_alpha  65.554 
_cell_angle_beta   79.372 
_cell_angle_gamma  89.766 
 
_shelx_F_squared_multiplier     1.000 
 
loop_ 
 _refln_index_h 
 _refln_index_k 
 _refln_index_l 
 _refln_F_squared_calc 
 _refln_F_squared_meas 
 _refln_F_squared_sigma 
 _refln_observed_status 
   1   0   0      285.99      296.33      2.27 o 
   2   0   0      381.46      380.08      3.71 o 
   3   0   0      805.19      811.14      4.87 o 
   4   0   0      149.24      159.20      1.72 o 
   5   0   0      180.12      167.62      2.57 o 
   6   0   0      149.48      149.35      2.66 o 
   7   0   0       14.85       14.30      1.18 o 
   8   0   0        4.07        4.87      1.80 o 
  -8   1   0        1.40        0.56      1.75 o 
  -7   1   0        2.03        0.32      0.75 o 
  -6   1   0        6.00        5.11      0.88 o 
  -5   1   0      151.10      160.60      2.54 o 
  -4   1   0     1498.16     1596.16     15.33 o 
  -3   1   0     1545.74     1544.95      8.65 o 
  -2   1   0      362.77      345.70      2.99 o 
  -1   1   0     1515.29     1549.30     10.13 o 
   1   1   0     3914.15     3948.75     36.13 o 
   2   1   0     2125.33     2222.15     14.54 o 
   3   1   0     1779.56     1813.46     11.86 o 
   4   1   0       37.42       42.00      1.01 o 
   5   1   0        1.36        2.57      0.54 o 
   6   1   0       12.17       13.83      1.80 o 
   7   1   0        4.58        3.55      1.56 o 
   8   1   0       75.10       73.63      3.63 o 
  -8   2   0        1.69        1.54      0.99 o 
  -7   2   0       82.91       83.87      2.28 o 
  -6   2   0        0.28       -0.31      0.87 o 
  -5   2   0        5.18        6.25      0.96 o 
  -4   2   0      223.36      221.74      2.80 o 
  -3   2   0      139.93      159.11      2.10 o 
  -2   2   0       78.43       82.27      2.46 o 
  -1   2   0     3072.02     3164.40     20.48 o 
   0   2   0     1921.62     1878.49     17.51 o 
   1   2   0     6611.50     6609.04     43.22 o 
   2   2   0      189.08      170.45      2.53 o 
   3   2   0      285.13      283.46      5.26 o 
   4   2   0       21.56       18.91      0.99 o 
   5   2   0        0.14       -0.03      0.67 o 
   6   2   0        1.07        2.14      1.26 o 
   7   2   0        0.01       -1.06      1.06 o 
   8   2   0        4.13        3.97      1.71 o 
  -8   3   0        2.45        1.15      1.41 o 
  -7   3   0       10.62        9.96      1.21 o 
  -6   3   0      256.93      228.45      3.49 o 
  -5   3   0       12.67       14.25      1.47 o 
  -4   3   0       26.03       18.68      1.05 o 
  -3   3   0       37.82       30.85      0.71 o 
  -2   3   0      993.46     1102.63      6.71 o 
  -1   3   0     1713.35     1755.79     11.33 o 
   0   3   0     2211.69     2312.95     14.84 o 
   1   3   0       79.56       91.16      2.11 o 
   2   3   0       10.11        8.43      0.59 o 
   3   3   0       87.05       90.23      1.42 o 
   4   3   0      115.44      108.73      1.66 o 
   5   3   0       17.87       23.24      2.03 o 
   7   3   0       18.64       23.81      2.42 o 
   8   3   0        8.62       13.44      2.19 o 
  -8   4   0       30.49       28.97      2.28 o 
  -7   4   0       62.75       65.25      2.34 o 
  -6   4   0        4.03        6.54      1.08 o 
  -5   4   0      144.72      139.20      2.59 o 
  -4   4   0      228.46      196.77      2.30 o 
  -3   4   0        1.03        0.70      0.35 o 
  -2   4   0     2672.86     2858.13     16.06 o 
  -1   4   0      784.76      740.39      4.56 o 
   0   4   0      103.53      106.93      1.61 o 
   1   4   0       81.89       83.77      1.41 o 
   2   4   0     1117.34     1159.99     13.59 o 
   3   4   0        0.03        2.38      1.12 o 
   4   4   0       17.86       17.67      1.79 o 
   5   4   0      105.42       96.33      3.40 o 
   6   4   0        5.04        5.84      1.75 o 
   7   4   0        5.63        2.98      1.61 o 
  -8   5   0       61.20       59.40      1.91 o 
  -7   5   0       39.84       37.43      1.53 o 
  -6   5   0        0.40        0.05      0.95 o 
  -5   5   0      184.42      191.30      3.43 o 
  -4   5   0      180.08      177.15      2.29 o 
  -3   5   0       71.99       65.93      1.34 o 
  -2   5   0      960.91     1002.56      6.70 o 
  -1   5   0      283.34      329.56      2.67 o 
   0   5   0      690.39      741.01      5.89 o 
   1   5   0     1312.75     1320.15     10.49 o 
   2   5   0      343.63      352.13      3.38 o 
   3   5   0        1.65        0.59      1.09 o 
   4   5   0        0.00       -1.33      1.33 o 
   5   5   0        2.02        1.33      1.54 o 
   6   5   0        3.45       -0.83      1.80 o 
  -7   6   0        5.70        8.38      1.08 o 
  -6   6   0        3.62        4.47      1.02 o 
  -5   6   0       52.01       47.29      2.23 o 
  -4   6   0       51.98       51.21      1.68 o 
  -3   6   0      414.40      424.93      3.46 o 
  -2   6   0      384.93      355.66      3.52 o 
  -1   6   0        5.90        9.06      1.13 o 
   0   6   0      103.61      105.91      1.98 o 
   1   6   0      164.37      176.68      2.74 o 
   2   6   0        0.12       -0.64      1.19 o 
   3   6   0       11.38       12.87      1.84 o 
   4   6   0        0.34        0.54      1.40 o 
   5   6   0        7.24        7.61      1.87 o 
   6   6   0        0.02       -0.99      1.95 o 
  -7   7   0        2.17        6.01      1.19 o 
  -6   7   0       39.14       36.55      2.97 o 
  -5   7   0      102.09      106.18      3.06 o 
  -4   7   0        2.82        1.91      0.82 o 
  -3   7   0       62.66       59.48      1.73 o 
  -2   7   0        0.42       -0.10      0.55 o 
  -1   7   0       47.99       52.87      1.70 o 
   0   7   0       63.24       57.20      1.76 o 
   1   7   0       12.59       11.86      1.72 o 
   2   7   0        0.93        1.44      1.44 o 
   3   7   0        9.06       11.62      1.95 o 
   4   7   0        1.90       -1.12      1.44 o 
   5   7   0        2.88        3.61      1.75 o 
   6   7   0        1.58        3.34      2.33 o 
  -6   8   0       55.47       46.18      1.90 o 
  -5   8   0       52.97       52.62      1.91 o 
  -4   8   0      147.00      138.34      2.74 o 
  -3   8   0       11.44       12.54      1.04 o 
  -2   8   0       11.46        6.45      1.05 o 
  -1   8   0       28.33       27.12      1.54 o 
   0   8   0        4.56        1.52      1.38 o 
   1   8   0       25.25       27.88      2.38 o 
   2   8   0        2.50       -0.29      1.51 o 
   4   8   0        5.65        3.96      1.81 o 
   5   8   0       11.73       14.38      2.21 o 
  -5   9   0        2.11        2.21      1.56 o 
  -4   9   0        0.89        0.99      1.33 o 
  -3   9   0       28.30       31.53      2.32 o 
  -2   9   0       26.01       29.12      1.63 o 
  -1   9   0       50.77       44.23      2.64 o 
   0   9   0       56.84       43.26      2.64 o 
   1   9   0        1.55        1.35      1.42 o 
   2   9   0        1.98        3.18      1.66 o 
   3   9   0        0.00       -0.76      1.63 o 
   4   9   0        7.84        5.06      2.01 o 
  -4  10   0        0.04       -1.49      1.49 o 
  -3  10   0        1.85        4.44      2.10 o 
  -2  10   0        2.30        4.24      1.77 o 
  -1  10   0        0.53        2.01      1.53 o 
   0  10   0        6.32        2.54      1.54 o 
   1  10   0        1.53        0.45      1.42 o 
   2  10   0        0.68       -0.21      1.56 o 
   3  10   0        7.24        7.07      2.15 o 
  -1  11   0        2.93        5.05      1.70 o 
   0  11   0        2.41        2.31      1.62 o 
   1  11   0        6.72        8.30      2.09 o 
  -2 -10   1        2.03        0.46      1.65 o 
  -1 -10   1        1.56       -0.55      1.55 o 
   0 -10   1       36.25       40.91      2.96 o 
   1 -10   1       38.81       41.06      2.80 o 
   3 -10   1       23.92       24.01      2.65 o 
   4 -10   1        3.95        8.85      2.42 o 
  -4  -9   1        3.21        4.49      1.87 o 
  -3  -9   1       25.35       30.50      2.68 o 
  -2  -9   1       12.92       12.33      2.11 o 
  -1  -9   1       81.59       88.38      3.76 o 
   0  -9   1       30.90       29.40      2.58 o 
   1  -9   1        3.52        4.39      1.61 o 
   2  -9   1       13.73       15.51      1.37 o 
   3  -9   1        1.95        4.24      1.79 o 
   4  -9   1       39.05       31.93      2.42 o 
   5  -9   1        2.07        3.36      1.57 o 
  -5  -8   1        8.58        7.25      1.94 o 
  -4  -8   1        0.49       -0.96      1.37 o 
  -3  -8   1        5.69       10.52      1.99 o 
  -2  -8   1        0.01       -0.55      1.44 o 
  -1  -8   1       62.30       61.73      3.01 o 
   0  -8   1      161.52      161.78      4.37 o 
   1  -8   1        0.32       -0.90      0.90 o 
   2  -8   1        2.12        2.39      1.00 o 
   3  -8   1        6.84        4.77      0.89 o 
   4  -8   1        7.93        5.19      0.94 o 
   5  -8   1       23.96       23.14      1.46 o 
   6  -8   1        7.91        8.21      1.30 o 
  -5  -7   1        2.28        3.17      1.55 o 
  -4  -7   1        8.96       13.48      2.05 o 
  -3  -7   1       10.59       10.90      1.92 o 
  -2  -7   1        9.04        6.52      1.79 o 
  -1  -7   1        9.46        9.72      1.74 o 
   0  -7   1       19.23       21.39      1.98 o 
   1  -7   1       68.15       62.91      1.82 o 
   2  -7   1        0.68        0.28      0.80 o 
   3  -7   1        5.67        4.12      0.87 o 
   4  -7   1       12.14        8.25      1.00 o 
   5  -7   1       10.81       12.04      1.83 o 
   6  -7   1        2.58        2.15      1.09 o 
   7  -7   1        2.77        4.47      1.09 o 
  -6  -6   1       17.57       19.44      2.67 o 
  -5  -6   1       19.73       22.44      2.32 o 
  -4  -6   1       53.78       53.87      2.86 o 
  -3  -6   1        6.21        3.78      1.66 o 
  -2  -6   1      131.12      147.68      4.08 o 
  -1  -6   1        2.12        1.67      1.28 o 
   0  -6   1       22.66       25.67      2.35 o 
   1  -6   1       54.84       49.54      1.52 o 
   2  -6   1       25.72       20.25      0.92 o 
   3  -6   1       36.50       33.83      1.09 o 
   4  -6   1        0.16       -0.22      0.71 o 
   5  -6   1       28.80       23.58      1.41 o 
   6  -6   1        3.21        1.15      1.42 o 
   7  -6   1       45.00       45.76      1.95 o 
  -6  -5   1        8.44       10.50      2.31 o 
  -5  -5   1       28.34       29.39      2.49 o 
  -4  -5   1       28.43       29.37      2.39 o 
  -3  -5   1      134.84      133.37      3.79 o 
  -2  -5   1       76.52       77.73      2.93 o 
  -1  -5   1        8.33        9.52      0.80 o 
   0  -5   1       32.74       36.41      1.24 o 
   1  -5   1        9.56       16.67      1.54 o 
   2  -5   1        2.37        2.42      0.49 o 
   3  -5   1      137.24      133.01      1.71 o 
   4  -5   1       15.48       16.06      1.11 o 
   5  -5   1       51.18       48.08      1.46 o 
   6  -5   1      134.69      131.62      2.33 o 
   7  -5   1       63.05       52.95      2.02 o 
   8  -5   1        5.98        7.34      1.26 o 
  -7  -4   1        5.94        6.81      1.81 o 
  -6  -4   1       11.28       13.54      2.17 o 
  -5  -4   1        0.69        2.07      1.62 o 
  -4  -4   1       25.41       20.86      1.94 o 
  -3  -4   1      231.45      249.57      4.76 o 
  -2  -4   1      153.09      167.16      2.88 o 
  -1  -4   1      908.55      954.16      9.54 o 
   0  -4   1      332.06      345.90      3.47 o 
   1  -4   1       54.43       55.76      1.02 o 
   2  -4   1      466.87      485.82      3.46 o 
   3  -4   1        6.29       11.70      0.60 o 
   4  -4   1        1.99        1.31      0.56 o 
   5  -4   1        2.80        4.73      0.76 o 
   6  -4   1        0.86        0.14      0.71 o 
   7  -4   1       45.95       45.84      1.57 o 
   8  -4   1        2.37        5.31      1.11 o 
  -7  -3   1        0.30       -1.05      1.05 o 
  -6  -3   1        3.20        0.31      1.14 o 
  -5  -3   1        3.37        4.79      1.67 o 
  -4  -3   1        2.47        0.41      1.23 o 
  -3  -3   1        1.37        1.01      0.91 o 
  -2  -3   1       28.19       23.19      1.66 o 
  -1  -3   1      104.25      119.67      1.43 o 
   0  -3   1      540.32      530.82      4.13 o 
   1  -3   1      700.42      723.37      4.41 o 
   2  -3   1      377.90      393.93      2.84 o 
   3  -3   1      466.11      495.90      3.02 o 
   4  -3   1      310.40      332.87      3.00 o 
   5  -3   1       27.11       31.07      1.44 o 
   6  -3   1       23.37       23.37      1.76 o 
   7  -3   1       96.59       87.15      2.42 o 
   8  -3   1        0.13       -0.12      1.18 o 
  -8  -2   1       12.53       20.70      2.70 o 
  -7  -2   1        1.42        2.00      1.47 o 
  -6  -2   1        0.03       -1.00      1.00 o 
  -5  -2   1       16.22       17.57      1.26 o 
  -4  -2   1        1.45        2.99      0.52 o 
  -3  -2   1       23.80       21.87      0.76 o 
  -2  -2   1        0.01        0.04      0.52 o 
  -1  -2   1      949.18     1031.35     10.54 o 
   0  -2   1     2963.62     3046.49     30.34 o 
   1  -2   1        4.96       13.64      0.52 o 
   2  -2   1      144.15      137.78      1.16 o 
   3  -2   1      587.48      631.53      4.04 o 
   4  -2   1        9.16       12.34      0.84 o 
   5  -2   1       60.83       63.76      1.71 o 
   6  -2   1       41.61       50.12      1.80 o 
   7  -2   1       47.59       43.58      1.88 o 
   8  -2   1        1.02        2.49      1.37 o 
  -8  -1   1        4.67        6.27      1.95 o 
  -7  -1   1       22.90       31.43      2.51 o 
  -6  -1   1        5.82        4.58      1.52 o 
  -5  -1   1       34.05       29.73      1.58 o 
  -4  -1   1       18.71       19.00      0.79 o 
  -3  -1   1      191.85      197.64      2.37 o 
  -2  -1   1      752.79      741.18      5.21 o 
  -1  -1   1     5135.19     4962.60     46.13 o 
   0  -1   1      185.08      177.58      1.54 o 
   1  -1   1     1445.70     1456.78     10.44 o 
   2  -1   1     1075.19     1115.02      6.24 o 
   3  -1   1      232.10      236.53      2.53 o 
   4  -1   1        0.02        0.03      0.52 o 
   5  -1   1      318.61      296.86      3.56 o 
   6  -1   1       13.21       18.82      1.22 o 
   7  -1   1       22.35       26.31      1.55 o 
   8  -1   1       39.71       41.57      1.95 o 
  -8   0   1        0.36        1.20      1.61 o 
  -7   0   1        8.02        7.07      1.62 o 
  -6   0   1        0.15        0.69      0.70 o 
  -5   0   1        3.23        2.19      0.72 o 
  -4   0   1       93.72       83.84      1.29 o 
  -3   0   1        0.29        0.04      0.32 o 
  -2   0   1       25.96       26.17      0.65 o 
  -1   0   1     3124.99     3219.77     33.37 o 
   1   0   1      747.33      781.30      4.44 o 
   2   0   1     2976.72     2901.14     18.46 o 
   3   0   1      184.31      195.85      2.22 o 
   4   0   1      149.18      175.50      2.33 o 
   5   0   1       93.34       89.31      2.80 o 
   6   0   1       38.13       39.34      1.60 o 
   7   0   1      107.14       96.87      2.35 o 
   8   0   1       12.68       17.82      2.61 o 
  -8   1   1        8.45        8.36      2.05 o 
  -7   1   1        5.88        8.16      1.04 o 
  -6   1   1        7.41        6.76      0.97 o 
  -5   1   1       81.02       86.05      1.93 o 
  -4   1   1       65.97       71.47      1.11 o 
  -3   1   1       58.05       54.32      0.85 o 
  -2   1   1      254.46      259.71      3.76 o 
  -1   1   1     7952.97     7791.85     69.40 o 
   1   1   1      315.39      304.42      3.25 o 
   2   1   1     2859.87     2849.72     24.84 o 
   3   1   1        9.22        8.26      0.75 o 
   4   1   1        4.31        2.74      0.55 o 
   5   1   1       53.07       60.34      1.44 o 
   6   1   1        0.54        0.26      0.69 o 
   7   1   1       80.32       86.65      3.44 o 
   8   1   1       13.39       12.84      2.45 o 
  -8   2   1        2.25        4.17      1.80 o 
  -7   2   1       27.35       25.65      1.45 o 
  -6   2   1       13.21       14.53      1.18 o 
  -5   2   1        0.05        0.54      0.67 o 
  -4   2   1       99.20      121.19      2.04 o 
  -3   2   1      446.03      503.65      4.42 o 
  -2   2   1     1848.53     1940.76     17.65 o 
  -1   2   1        2.47        2.15      0.98 o 
   0   2   1     5803.67     5596.52     50.58 o 
   1   2   1     2642.61     2550.57     22.37 o 
   2   2   1      339.66      352.64      3.93 o 
   3   2   1        4.66        5.93      0.67 o 
   4   2   1      975.10      939.16      6.97 o 
   5   2   1      309.90      320.43      5.02 o 
   6   2   1       13.02       14.92      1.48 o 
   7   2   1        3.13        4.20      1.64 o 
   8   2   1       38.95       52.38      3.29 o 
  -8   3   1        2.14        2.18      1.73 o 
  -7   3   1        1.35        0.94      0.95 o 
  -6   3   1       12.26       14.73      1.25 o 
  -5   3   1       82.42       78.02      1.96 o 
  -4   3   1      394.36      379.67      4.03 o 
  -3   3   1       82.93       87.64      1.67 o 
  -2   3   1      138.99      133.47      1.31 o 
  -1   3   1       26.78       24.01      0.95 o 
   0   3   1     2984.98     3089.96     19.47 o 
   1   3   1    10342.15    10311.73     65.51 o 
   2   3   1       93.07      111.71      1.49 o 
   3   3   1      192.08      203.73      2.25 o 
   4   3   1      756.96      755.18      5.97 o 
   5   3   1       91.92       95.84      1.87 o 
   7   3   1        7.34        7.14      1.81 o 
   8   3   1       11.93       11.71      2.11 o 
  -8   4   1       14.37       11.49      1.85 o 
  -7   4   1       30.53       20.67      1.55 o 
  -6   4   1        2.54        4.12      0.92 o 
  -5   4   1        8.08        9.03      1.43 o 
  -4   4   1       69.96       71.35      1.79 o 
  -3   4   1     4371.22     4661.57     42.56 o 
  -2   4   1      149.34      133.13      1.42 o 
  -1   4   1      106.58      108.31      1.23 o 
   0   4   1      917.33      948.22      6.84 o 
   1   4   1     2775.87     2803.92     17.99 o 
   2   4   1      338.44      337.53      3.14 o 
   3   4   1       54.87       35.05      1.72 o 
   4   4   1      149.90      144.38      3.49 o 
   5   4   1       16.24       18.78      2.02 o 
   6   4   1        7.59       13.28      2.07 o 
   7   4   1       40.60       42.51      2.68 o 
   8   4   1        0.19        0.25      1.53 o 
  -8   5   1       15.50       18.07      3.03 o 
  -7   5   1       17.58       19.00      1.56 o 
  -6   5   1        3.13        4.14      1.02 o 
  -5   5   1        3.24        5.31      1.04 o 
  -4   5   1        0.01        0.64      0.56 o 
  -3   5   1        0.77        2.57      0.46 o 
  -2   5   1      421.19      457.81      3.32 o 
  -1   5   1      104.12      100.07      1.30 o 
   0   5   1     1558.29     1583.97     10.95 o 
   1   5   1     1259.59     1322.90      9.38 o 
   2   5   1       42.32       53.17      1.39 o 
   3   5   1       44.67       45.45      3.27 o 
   4   5   1        4.67        4.79      1.51 o 
   5   5   1        3.10        0.60      1.32 o 
   6   5   1       37.33       40.15      3.00 o 
  -7   6   1        3.42        2.17      1.26 o 
  -6   6   1       87.55       83.65      1.92 o 
  -5   6   1       53.86       52.23      2.68 o 
  -4   6   1        9.96        6.49      0.90 o 
  -3   6   1        0.21        0.79      0.63 o 
  -2   6   1      146.80      176.22      1.95 o 
  -1   6   1      156.82      149.63      2.26 o 
   0   6   1      467.02      460.54      4.38 o 
   1   6   1      105.32      102.72      1.93 o 
   2   6   1       14.38       18.26      1.20 o 
   3   6   1      236.20      234.45      4.95 o 
   4   6   1       37.01       41.37      2.69 o 
   5   6   1        1.82        3.33      1.67 o 
   6   6   1       39.35       33.68      3.11 o 
  -7   7   1        6.17        4.72      0.98 o 
  -6   7   1       17.24       22.63      1.47 o 
  -5   7   1       25.50       21.77      1.41 o 
  -4   7   1      118.27      128.20      2.50 o 
  -3   7   1        6.23        4.21      0.79 o 
  -2   7   1       35.78       29.17      1.04 o 
  -1   7   1       65.69       59.79      1.94 o 
   0   7   1      322.62      301.00      3.60 o 
   1   7   1      235.55      240.40      5.40 o 
   2   7   1      574.43      556.19      8.34 o 
   3   7   1      274.07      263.96      5.62 o 
   4   7   1       34.90       30.02      2.42 o 
   5   7   1       17.00       16.64      2.14 o 
   6   7   1       27.88       28.92      3.05 o 
  -6   8   1        0.15       -0.23      0.86 o 
  -5   8   1        0.06       -0.82      0.82 o 
  -4   8   1       98.36       91.36      4.31 o 
  -3   8   1      200.87      204.80      3.05 o 
  -2   8   1       78.56       75.27      3.23 o 
  -1   8   1      533.90      553.65      5.59 o 
   0   8   1       32.80       33.28      1.67 o 
   1   8   1      147.04      132.37      3.93 o 
   2   8   1      368.24      364.06      6.80 o 
   3   8   1      179.65      180.88      4.83 o 
   4   8   1       39.98       39.32      2.75 o 
   5   8   1       39.47       35.33      2.74 o 
  -5   9   1        0.53       -1.12      1.23 o 
  -4   9   1       10.37       10.67      1.72 o 
  -3   9   1       19.27       18.90      1.90 o 
  -2   9   1      207.17      204.33      3.89 o 
  -1   9   1      130.37      131.88      3.36 o 
   0   9   1       37.34       30.52      2.33 o 
   1   9   1       26.65       27.15      2.31 o 
   2   9   1        0.73       -1.05      1.43 o 
   3   9   1        2.97        2.82      1.62 o 
   4   9   1        0.17        0.83      1.73 o 
   5   9   1        7.61        6.44      2.25 o 
  -5  10   1       20.50       22.83      2.50 o 
  -4  10   1       12.51       24.11      2.31 o 
  -3  10   1       17.65       23.84      2.29 o 
  -2  10   1        6.79        9.05      1.96 o 
  -1  10   1        0.43       -0.79      0.89 o 
   0  10   1       23.37       27.19      2.51 o 
   1  10   1       18.46       22.34      2.35 o 
   2  10   1        1.53        1.70      1.60 o 
   3  10   1       12.29       10.39      2.19 o 
   4  10   1        0.04       -1.42      1.72 o 
  -3  11   1       19.24       28.63      2.76 o 
  -1  11   1        9.26       14.77      2.11 o 
   0  11   1       16.70       22.55      2.37 o 
   1  11   1        9.61       10.21      2.10 o 
   2  11   1        7.50        8.41      2.07 o 
  -1 -10   2       10.00       15.92      2.52 o 
   0 -10   2       57.20       59.88      3.26 o 
   1 -10   2       22.54       25.94      2.46 o 
   2 -10   2       42.57       48.45      2.84 o 
  -3  -9   2       12.65       15.39      2.61 o 
  -2  -9   2       32.65       26.57      2.74 o 
  -1  -9   2       11.08       15.24      2.33 o 
   0  -9   2        1.81        0.91      1.60 o 
   1  -9   2        5.15        7.67      1.83 o 
   2  -9   2        5.05        6.29      1.56 o 
   3  -9   2       44.16       42.96      2.85 o 
   4  -9   2       50.39       58.14      3.16 o 
   5  -9   2       28.32       34.28      1.83 o 
  -4  -8   2        6.32       10.02      2.35 o 
  -3  -8   2       13.03       12.04      2.19 o 
  -2  -8   2        3.60        7.01      1.82 o 
  -1  -8   2      257.58      249.43      5.85 o 
   0  -8   2       14.90       21.20      2.21 o 
   1  -8   2       67.54       65.86      2.93 o 
   2  -8   2       65.45       69.43      2.02 o 
   3  -8   2       43.40       36.82      2.43 o 
   4  -8   2       38.59       38.84      1.73 o 
   5  -8   2        8.37        8.12      1.17 o 
   6  -8   2       47.56       52.02      2.11 o 
  -5  -7   2       10.98       14.21      2.28 o 
  -4  -7   2       89.33       88.21      3.73 o 
  -3  -7   2       99.98       96.06      3.75 o 
  -2  -7   2        7.98        7.13      1.83 o 
  -1  -7   2        6.71        9.25      1.84 o 
   0  -7   2      160.68      164.61      4.37 o 
   1  -7   2       91.13       81.68      2.01 o 
   2  -7   2      129.92      117.31      2.35 o 
   3  -7   2      347.35      324.97      4.27 o 
   4  -7   2       21.49       20.82      1.29 o 
   5  -7   2       19.52       19.07      1.37 o 
   6  -7   2        0.72        0.82      0.90 o 
  -5  -6   2        9.87       11.58      2.12 o 
  -4  -6   2       26.43       29.47      2.62 o 
  -3  -6   2       84.64       91.20      3.49 o 
  -2  -6   2      203.36      196.93      4.79 o 
  -1  -6   2       29.48       27.23      2.23 o 
   0  -6   2       60.18       57.37      2.70 o 
   1  -6   2       87.18       83.45      1.93 o 
   2  -6   2       45.92       46.29      1.48 o 
   3  -6   2      248.47      243.39      2.62 o 
   4  -6   2      143.64      133.72      9.93 o 
   5  -6   2        0.22       -0.37      0.86 o 
   6  -6   2        0.03       -0.55      0.79 o 
   7  -6   2        4.44        5.31      1.09 o 
  -6  -5   2        0.75       -1.07      1.94 o 
  -5  -5   2       13.04       14.33      2.24 o 
  -4  -5   2      176.73      164.94      4.46 o 
  -3  -5   2      100.77      100.66      3.55 o 
  -2  -5   2      103.86      101.23      3.33 o 
  -1  -5   2      204.64      194.10      4.25 o 
   0  -5   2      248.71      250.66      2.89 o 
   1  -5   2       55.97       46.24      1.37 o 
   2  -5   2      148.38      146.52      1.85 o 
   3  -5   2      198.55      183.37      2.12 o 
   4  -5   2       65.81       68.26      1.85 o 
   5  -5   2      220.75      225.97      4.91 o 
   6  -5   2       25.06       24.13      1.53 o 
   7  -5   2        4.14        4.68      1.03 o 
  -7  -4   2       16.66       17.90      2.40 o 
  -5  -4   2        4.01        5.08      1.84 o 
  -4  -4   2       10.28       12.56      1.77 o 
  -3  -4   2      369.75      366.47      6.09 o 
  -2  -4   2        9.55       12.19      1.48 o 
  -1  -4   2      713.04      736.67      5.59 o 
   0  -4   2      627.80      673.09      5.36 o 
   1  -4   2      144.73      161.16      2.16 o 
   2  -4   2      190.99      161.59      1.81 o 
   3  -4   2        0.99        0.42      0.42 o 
   4  -4   2       98.29       90.50      2.02 o 
   5  -4   2       29.64       30.61      1.27 o 
   6  -4   2      441.52      439.06      4.79 o 
   7  -4   2       48.58       47.23      1.89 o 
   8  -4   2        1.13        0.08      1.29 o 
  -7  -3   2        0.58        1.40      1.55 o 
  -6  -3   2       13.95       18.31      2.07 o 
  -5  -3   2       21.56       23.28      2.37 o 
  -4  -3   2        2.41        2.04      1.32 o 
  -3  -3   2       89.65       83.69      2.66 o 
  -2  -3   2      265.96      269.94      4.54 o 
  -1  -3   2      665.18      639.55      7.96 o 
   0  -3   2      172.81      174.66      1.95 o 
   1  -3   2      516.55      522.46      4.28 o 
   2  -3   2     1820.12     1769.92      9.75 o 
   3  -3   2      177.16      165.28      1.77 o 
   4  -3   2        5.67        5.35      0.72 o 
   5  -3   2       73.81       71.93      1.57 o 
   6  -3   2        7.94        7.09      0.89 o 
   7  -3   2       39.67       47.33      1.83 o 
   8  -3   2       15.97       18.35      2.44 o 
  -7  -2   2       19.07       24.96      2.61 o 
  -6  -2   2       45.80       45.22      2.70 o 
  -5  -2   2      105.85      109.88      2.49 o 
  -4  -2   2       36.50       33.47      2.12 o 
  -3  -2   2        1.39        3.10      0.91 o 
  -2  -2   2      413.29      377.26      5.21 o 
  -1  -2   2      883.30      920.44      9.88 o 
   0  -2   2      127.59      118.12      1.43 o 
   1  -2   2       25.82       20.60      0.75 o 
   2  -2   2      346.82      339.84      2.53 o 
   3  -2   2      114.00      119.46      1.20 o 
   4  -2   2      274.80      273.48      2.60 o 
   5  -2   2      141.99      143.31      2.04 o 
   6  -2   2       73.80       65.45      1.98 o 
   7  -2   2        1.96        1.78      0.89 o 
   8  -2   2        0.07       -1.10      1.10 o 
  -8  -1   2        2.88        1.64      1.63 o 
  -7  -1   2       28.50       27.44      2.55 o 
  -6  -1   2      107.25      117.85      3.96 o 
  -5  -1   2      107.16      104.31      3.43 o 
  -4  -1   2       75.57       80.17      1.95 o 
  -3  -1   2      105.45       99.95      1.54 o 
  -2  -1   2      423.70      433.76      3.37 o 
  -1  -1   2       58.79       46.69      1.71 o 
   0  -1   2      456.62      500.25      3.72 o 
   1  -1   2     1834.16     1819.53     11.88 o 
   2  -1   2      204.50      189.14      1.49 o 
   3  -1   2       24.13       22.11      0.59 o 
   4  -1   2       68.68       62.21      2.06 o 
   5  -1   2        2.06        2.77      0.74 o 
   6  -1   2        0.35        1.20      0.80 o 
   7  -1   2       27.19       24.65      2.10 o 
   8  -1   2        1.77        2.26      1.04 o 
  -8   0   2        0.02       -0.46      1.49 o 
  -7   0   2        8.72        7.05      1.68 o 
  -6   0   2       14.95       17.31      2.05 o 
  -5   0   2      129.63      130.98      2.29 o 
  -4   0   2      251.77      251.00      2.32 o 
  -3   0   2      696.12      658.95      4.22 o 
  -2   0   2      460.62      493.07      3.17 o 
  -1   0   2      915.47      895.73      5.08 o 
   0   0   2     1848.17     1888.18     18.11 o 
   1   0   2      137.10      146.26      1.22 o 
   2   0   2      906.75      895.37      4.44 o 
   3   0   2      235.22      226.53      2.38 o 
   4   0   2       23.43       24.35      1.41 o 
   5   0   2        8.67       11.49      1.25 o 
   6   0   2        5.52        5.32      0.88 o 
   7   0   2        0.97        2.28      1.78 o 
   8   0   2        6.99        5.08      1.11 o 
  -8   1   2       11.78        9.87      2.02 o 
  -7   1   2        9.66        8.26      1.71 o 
  -6   1   2        3.59        1.53      0.76 o 
  -5   1   2       20.98       19.82      1.19 o 
  -4   1   2       13.16       11.67      1.26 o 
  -3   1   2     1414.80     1401.53      9.39 o 
  -2   1   2     2382.18     2318.01     14.62 o 
  -1   1   2     2085.71     2168.26     13.21 o 
   0   1   2     1397.80     1410.10      7.62 o 
   1   1   2      420.52      440.71      2.70 o 
   2   1   2        0.04        0.02      0.49 o 
   3   1   2       20.72       12.78      0.94 o 
   4   1   2        5.00       11.40      0.78 o 
   5   1   2        0.54        0.17      0.75 o 
   6   1   2        0.50        0.12      0.70 o 
   7   1   2        2.23        1.49      0.90 o 
   8   1   2       60.18       60.26      3.51 o 
  -8   2   2        3.74        4.57      1.69 o 
  -7   2   2       15.50       21.66      1.43 o 
  -6   2   2       52.31       49.31      1.73 o 
  -5   2   2        4.99        5.11      1.02 o 
  -4   2   2       41.77       36.11      1.25 o 
  -3   2   2       82.24       76.76      1.53 o 
  -2   2   2      263.62      248.11      2.78 o 
  -1   2   2      667.40      648.47      6.68 o 
   0   2   2      117.37      111.57      1.91 o 
   1   2   2        1.04        0.86      0.55 o 
   2   2   2       54.36       60.15      1.51 o 
   3   2   2       70.11       72.17      1.81 o 
   4   2   2        6.68        6.33      0.85 o 
   5   2   2       30.17       30.12      1.63 o 
   6   2   2        6.08        5.78      0.89 o 
   7   2   2        2.49        1.04      1.48 o 
   8   2   2       25.40       35.20      3.20 o 
  -8   3   2        2.12        1.10      1.63 o 
  -7   3   2        5.35        3.52      0.97 o 
  -6   3   2      162.31      164.40      3.80 o 
  -5   3   2        0.86        0.61      0.75 o 
  -4   3   2        2.04        5.68      0.77 o 
  -3   3   2      415.54      435.23      4.16 o 
  -2   3   2     1333.44     1260.76     12.34 o 
  -1   3   2      521.92      511.36      4.18 o 
   0   3   2      219.02      222.69      3.16 o 
   1   3   2     2953.08     3035.66     26.44 o 
   2   3   2       10.52        9.03      0.77 o 
   3   3   2      152.06      158.11      2.66 o 
   4   3   2       70.42       67.11      1.91 o 
   5   3   2       19.98       20.12      1.39 o 
   6   3   2        0.78        1.77      1.36 o 
   7   3   2       23.14       25.99      2.50 o 
   8   3   2       30.15       36.60      3.22 o 
  -8   4   2        2.42        3.56      1.09 o 
  -7   4   2       20.49       20.48      1.46 o 
  -6   4   2        0.45       -0.28      0.78 o 
  -5   4   2       37.58       36.76      1.99 o 
  -4   4   2      299.85      290.50      5.44 o 
  -3   4   2       79.91       90.73      1.84 o 
  -2   4   2      271.18      293.43      2.35 o 
  -1   4   2      576.85      579.81      4.41 o 
   0   4   2     1107.86     1185.54     11.51 o 
   1   4   2      463.49      499.91      5.62 o 
   2   4   2     2188.10     2294.14     20.50 o 
   3   4   2       27.53       27.89      1.38 o 
   4   4   2       65.29       68.88      1.60 o 
   5   4   2       12.33       12.96      0.97 o 
   6   4   2       66.77       71.67      3.13 o 
   8   4   2        1.04       -1.13      1.81 o 
  -7   5   2       16.67       17.47      1.49 o 
  -6   5   2        0.31        0.48      1.21 o 
  -5   5   2        8.78        6.16      1.03 o 
  -4   5   2      262.33      255.21      3.49 o 
  -3   5   2      133.35      139.91      2.39 o 
  -2   5   2       55.98       56.88      1.05 o 
  -1   5   2        9.38        7.30      0.47 o 
   0   5   2        4.81        8.55      1.52 o 
   1   5   2        5.67        6.69      1.05 o 
   2   5   2     1173.10     1197.83     14.15 o 
   3   5   2      161.16      169.54      2.30 o 
   4   5   2       15.14       16.43      1.64 o 
   5   5   2       39.87       34.85      2.31 o 
   6   5   2        2.93        2.44      1.72 o 
  -7   6   2       10.45       10.79      1.43 o 
  -6   6   2        9.72        9.56      1.24 o 
  -5   6   2        0.03       -0.74      0.74 o 
  -4   6   2        0.12       -0.46      0.58 o 
  -3   6   2       23.23       24.85      1.23 o 
  -2   6   2       14.91       10.75      0.64 o 
  -1   6   2       90.39       80.82      1.23 o 
   0   6   2        8.08        6.54      0.94 o 
   1   6   2      171.94      149.07      2.24 o 
   2   6   2     1362.71     1372.14     15.87 o 
   3   6   2       42.01       39.81      1.79 o 
   4   6   2       30.06       36.31      2.51 o 
   5   6   2      256.80      265.27      5.50 o 
   6   6   2        0.23       -1.01      1.80 o 
  -7   7   2        1.31        1.41      0.87 o 
  -6   7   2       25.68       18.21      1.20 o 
  -5   7   2       15.80       14.68      1.18 o 
  -4   7   2        2.77        3.19      0.83 o 
  -3   7   2       13.49       13.25      1.00 o 
  -2   7   2      164.52      160.24      1.92 o 
  -1   7   2      252.47      257.95      3.28 o 
   0   7   2      254.90      236.99      3.87 o 
   1   7   2      566.41      575.45      5.37 o 
   2   7   2       63.70       58.81      1.72 o 
   3   7   2        4.05        6.27      1.60 o 
   4   7   2       62.90       61.32      2.98 o 
   5   7   2        1.75        3.83      1.76 o 
   6   7   2       15.42       14.36      2.39 o 
  -6   8   2        5.97        3.44      1.05 o 
  -5   8   2       12.38       13.74      1.91 o 
  -4   8   2        0.84       -0.03      0.71 o 
  -3   8   2        0.39       -0.81      1.30 o 
  -2   8   2       37.42       38.52      1.61 o 
  -1   8   2       35.53       34.24      1.63 o 
   0   8   2      184.29      183.52      2.98 o 
   1   8   2       11.37       14.31      1.30 o 
   2   8   2       85.86       76.50      3.25 o 
   3   8   2        0.81        2.08      1.58 o 
   4   8   2       26.96       26.23      2.46 o 
   5   8   2        0.06       -1.10      1.64 o 
   6   8   2        2.73        1.44      1.85 o 
  -6   9   2        0.01       -1.20      1.20 o 
  -5   9   2        0.19        0.43      1.23 o 
  -4   9   2        2.99        0.87      1.34 o 
  -3   9   2        7.65        9.52      1.66 o 
  -2   9   2       69.22       69.33      2.96 o 
  -1   9   2       74.82       73.46      2.09 o 
   0   9   2        1.21        0.67      1.18 o 
   1   9   2       38.53       42.61      2.57 o 
   2   9   2      231.38      229.41      5.43 o 
   3   9   2       17.30       11.73      2.10 o 
   4   9   2        8.69        7.13      1.95 o 
   5   9   2        1.84       -1.58      1.62 o 
  -5  10   2        8.38        9.58      1.89 o 
  -4  10   2        1.03        2.38      1.51 o 
  -3  10   2        4.86       10.43      1.79 o 
  -2  10   2        7.98        6.20      1.86 o 
  -1  10   2       11.91        8.48      1.23 o 
   0  10   2       93.15       93.68      3.43 o 
   1  10   2       42.43       46.07      2.70 o 
   2  10   2       11.19        9.74      1.86 o 
   3  10   2       35.34       32.52      2.85 o 
   4  10   2        2.66        6.17      2.14 o 
  -3  11   2       26.41       32.94      2.85 o 
  -2  11   2       51.49       53.69      3.25 o 
  -1  11   2       53.17       49.49      2.88 o 
   0  11   2       33.56       33.60      2.67 o 
   1  11   2        6.59        9.19      1.95 o 
   2  11   2       86.74       82.37      3.76 o 
   3  11   2       62.96       67.96      3.60 o 
   0 -10   3        6.83        5.17      1.86 o 
   1 -10   3        0.10        1.31      1.45 o 
   2 -10   3        0.13       -1.60      1.60 o 
  -2  -9   3        0.07       -1.65      1.65 o 
  -1  -9   3       36.48       33.52      2.85 o 
   0  -9   3        8.77        9.95      2.05 o 
   1  -9   3        4.34        2.85      1.55 o 
   2  -9   3        2.40       -0.91      1.31 o 
  -4  -8   3        0.63        0.75      1.99 o 
  -3  -8   3        0.01       -1.80      1.80 o 
  -2  -8   3        3.46        4.24      1.81 o 
  -1  -8   3       11.64       12.89      2.07 o 
   0  -8   3        4.30        5.29      1.64 o 
   1  -8   3       69.07       68.65      3.01 o 
   2  -8   3        0.51        1.84      1.25 o 
   3  -8   3        8.41       10.00      2.08 o 
   4  -8   3      103.93      100.65      3.85 o 
   5  -8   3        8.05        8.12      1.18 o 
  -5  -7   3       27.95       17.56      2.64 o 
  -4  -7   3        0.51        0.98      1.92 o 
  -3  -7   3       12.47       12.27      2.21 o 
  -2  -7   3       15.72       16.89      2.17 o 
  -1  -7   3       12.46        9.45      1.87 o 
   0  -7   3       77.49       72.03      3.13 o 
   1  -7   3       59.45       53.43      2.64 o 
   2  -7   3       75.41       65.80      1.92 o 
   3  -7   3       47.90       51.41      1.75 o 
   4  -7   3      127.82      125.97      2.69 o 
   5  -7   3       39.29       34.68      2.20 o 
   6  -7   3        2.10        2.87      1.12 o 
  -5  -6   3        0.23        1.25      1.87 o 
  -4  -6   3       18.32       16.21      2.20 o 
  -3  -6   3       46.85       48.90      2.89 o 
  -2  -6   3        0.30        0.40      1.49 o 
  -1  -6   3        4.63        2.68      1.60 o 
   0  -6   3      213.72      212.85      4.81 o 
   1  -6   3       55.10       47.04      1.54 o 
   2  -6   3        1.11        1.40      0.84 o 
   3  -6   3      240.55      233.47      2.69 o 
   4  -6   3        0.86        0.92      0.72 o 
   5  -6   3       33.13       32.68      2.16 o 
   6  -6   3        0.16       -0.02      0.91 o 
   7  -6   3       30.38       32.10      1.76 o 
  -6  -5   3        2.07        0.92      2.41 o 
  -5  -5   3        0.06       -1.85      1.85 o 
  -4  -5   3       10.19       10.79      1.99 o 
  -3  -5   3        1.18        2.66      1.61 o 
  -2  -5   3      298.90      308.64      6.00 o 
  -1  -5   3        2.49        1.98      1.35 o 
   0  -5   3       33.76       30.88      1.29 o 
   1  -5   3       16.37       16.85      2.80 o 
   2  -5   3      258.66      255.28      4.94 o 
   3  -5   3       89.97       91.09      1.89 o 
   4  -5   3       76.42       72.90      1.97 o 
   5  -5   3       49.47       47.19      1.75 o 
   6  -5   3        6.04        6.98      1.37 o 
   7  -5   3        0.58       -0.60      0.82 o 
  -6  -4   3       17.11       12.57      1.93 o 
  -5  -4   3       13.97       14.57      2.51 o 
  -4  -4   3      112.63      107.32      3.65 o 
  -3  -4   3       42.01       50.49      2.75 o 
  -2  -4   3      108.54      112.26      3.43 o 
  -1  -4   3      387.21      388.41      6.18 o 
   0  -4   3       10.98       16.96      1.24 o 
   1  -4   3       17.35       12.99      0.86 o 
   2  -4   3       30.52       22.53      1.22 o 
   3  -4   3      182.04      168.69      2.01 o 
   4  -4   3      140.01      133.07      1.83 o 
   5  -4   3      136.16      132.05      2.73 o 
   6  -4   3      157.31      152.76      3.02 o 
   7  -4   3       61.35       63.05      2.14 o 
   8  -4   3       10.75       12.81      1.36 o 
  -7  -3   3       28.63       28.89      2.66 o 
  -6  -3   3       42.16       41.87      2.82 o 
  -5  -3   3       41.65       41.19      3.00 o 
  -4  -3   3        3.47        1.39      1.54 o 
  -3  -3   3      398.53      392.90      6.37 o 
  -2  -3   3       25.05       24.02      1.79 o 
  -1  -3   3      137.77      121.93      1.44 o 
   0  -3   3      203.91      186.57      2.13 o 
   1  -3   3      351.49      397.95      7.07 o 
   2  -3   3      297.91      300.69      2.57 o 
   3  -3   3        2.25        0.83      0.47 o 
   4  -3   3      972.18      934.26      6.09 o 
   5  -3   3       71.39       70.79      1.59 o 
   6  -3   3      175.26      190.08      4.98 o 
   7  -3   3       52.54       51.33      1.90 o 
   8  -3   3       28.71       28.55      1.69 o 
  -7  -2   3       24.85       25.93      2.66 o 
  -6  -2   3        1.87        1.54      1.42 o 
  -5  -2   3        6.72        6.45      1.17 o 
  -4  -2   3        2.92        2.47      1.44 o 
  -3  -2   3       77.71       78.28      2.58 o 
  -2  -2   3      122.89      136.93      3.13 o 
  -1  -2   3       52.70       51.83      1.95 o 
   0  -2   3       86.30       77.17      2.22 o 
   1  -2   3      298.31      291.88      2.79 o 
   2  -2   3        0.25        0.42      0.35 o 
   3  -2   3      192.71      197.70      1.66 o 
   4  -2   3        3.97        2.74      0.49 o 
   5  -2   3      500.08      483.53      4.03 o 
   6  -2   3        0.06       -0.70      0.70 o 
   7  -2   3       35.02       34.81      3.29 o 
   8  -2   3        4.72        4.92      1.03 o 
  -7  -1   3        0.87        2.30      1.58 o 
  -6  -1   3      103.66      103.89      3.80 o 
  -5  -1   3       39.39       35.89      2.42 o 
  -4  -1   3      196.80      190.33      2.90 o 
  -3  -1   3        6.24        4.61      0.43 o 
  -2  -1   3      209.13      244.94      3.60 o 
  -1  -1   3      156.17      139.35      2.88 o 
   0  -1   3     1292.57     1371.92     23.22 o 
   1  -1   3     1237.94     1233.64      7.90 o 
   2  -1   3      385.38      417.98      4.75 o 
   3  -1   3      378.86      357.01      2.33 o 
   4  -1   3       49.26       59.71      0.99 o 
   5  -1   3       23.85       26.10      1.20 o 
   6  -1   3      123.69      124.38      2.06 o 
   7  -1   3       62.77       63.21      2.73 o 
   8  -1   3        2.52        3.21      0.93 o 
  -8   0   3        3.71        2.62      1.61 o 
  -7   0   3        3.48        2.59      1.63 o 
  -6   0   3        0.33        2.46      1.54 o 
  -5   0   3       21.47       18.73      2.02 o 
  -4   0   3      322.69      316.06      3.06 o 
  -3   0   3      578.88      528.24      3.63 o 
  -2   0   3     3397.39     3425.28     21.54 o 
  -1   0   3        0.38       -0.07      0.32 o 
   0   0   3      413.14      402.43      2.60 o 
   1   0   3       77.89       91.61      1.09 o 
   2   0   3      143.03      124.82      1.72 o 
   3   0   3     4815.73     4752.83     30.80 o 
   4   0   3      181.71      176.73      2.32 o 
   5   0   3       44.82       37.83      1.47 o 
   6   0   3        4.94        3.70      0.89 o 
   7   0   3       10.65       11.90      1.52 o 
   8   0   3        0.00       -1.10      1.10 o 
  -8   1   3        2.03        1.75      1.67 o 
  -7   1   3        0.00       -0.16      1.35 o 
  -6   1   3       66.40       75.79      3.26 o 
  -5   1   3      159.68      158.54      2.60 o 
  -4   1   3       62.39       58.63      1.22 o 
  -3   1   3      297.74      275.03      2.29 o 
  -2   1   3      848.60      841.58      5.02 o 
  -1   1   3    10930.47    10500.95     55.02 o 
   0   1   3     3295.10     3313.56     17.68 o 
   1   1   3      667.19      638.82      3.81 o 
   2   1   3     1031.59     1055.85      6.01 o 
   3   1   3        0.54       -0.16      0.55 o 
   4   1   3      412.64      448.87      4.17 o 
   5   1   3      490.26      501.81      4.86 o 
   6   1   3      171.16      177.81      2.88 o 
   7   1   3       18.27       22.30      1.44 o 
   8   1   3        1.36        1.14      1.20 o 
  -8   2   3        0.41       -1.55      1.55 o 
  -7   2   3        2.84        1.71      1.35 o 
  -6   2   3       38.19       37.41      1.58 o 
  -5   2   3      112.10      108.78      2.23 o 
  -4   2   3       90.33       83.66      2.40 o 
  -3   2   3       18.38       17.09      0.74 o 
  -2   2   3        1.00        0.19      0.31 o 
  -1   2   3     1093.08     1074.66      6.10 o 
   0   2   3      494.76      504.44      3.19 o 
   1   2   3     2543.85     2564.96     22.93 o 
   2   2   3     1472.00     1455.81     12.47 o 
   3   2   3        0.24       -0.26      0.57 o 
   4   2   3       32.46       32.68      1.54 o 
   5   2   3      162.57      167.23      3.48 o 
   6   2   3       49.57       45.83      1.64 o 
   7   2   3        3.10        4.15      0.96 o 
   8   2   3        4.75        5.18      2.09 o 
  -8   3   3        0.74        0.67      1.60 o 
  -7   3   3        0.41        0.60      0.95 o 
  -6   3   3       13.26       13.84      1.59 o 
  -5   3   3        1.53        1.62      0.81 o 
  -4   3   3        0.11       -0.51      0.59 o 
  -3   3   3      105.90      103.92      1.88 o 
  -2   3   3       10.92        6.84      0.64 o 
  -1   3   3      172.46      174.86      2.09 o 
   0   3   3        3.67        2.51      0.72 o 
   1   3   3     1415.69     1437.05      9.61 o 
   2   3   3      559.14      530.34      6.00 o 
   3   3   3      129.69      131.32      2.58 o 
   4   3   3      105.86       99.64      2.41 o 
   5   3   3        7.57        6.46      1.04 o 
   6   3   3       21.83       21.70      1.60 o 
   7   3   3       55.17       55.87      3.25 o 
   8   3   3        0.51        0.97      2.15 o 
  -7   4   3       10.66       12.19      1.31 o 
  -6   4   3       13.30       13.07      1.21 o 
  -5   4   3        0.05       -0.77      0.77 o 
  -4   4   3       17.15       15.88      1.08 o 
  -3   4   3       65.98       62.42      1.58 o 
  -2   4   3      293.13      276.66      3.12 o 
  -1   4   3      103.53       87.21      2.23 o 
   0   4   3        9.12        6.88      0.90 o 
   1   4   3      636.53      662.32      7.18 o 
   2   4   3      478.62      478.61      5.61 o 
   3   4   3      411.07      393.64      5.10 o 
   4   4   3       59.58       62.75      1.96 o 
   5   4   3        0.02        0.38      0.76 o 
   6   4   3        1.63        4.00      1.56 o 
   8   4   3       23.42       28.21      2.98 o 
  -7   5   3       31.92       30.20      2.63 o 
  -6   5   3       14.31       16.93      1.42 o 
  -5   5   3      131.07      131.79      2.74 o 
  -4   5   3      132.30      127.92      2.51 o 
  -3   5   3        0.09       -0.21      0.57 o 
  -2   5   3     1290.41     1289.30     13.38 o 
  -1   5   3       53.28       52.15      1.08 o 
   0   5   3       64.98       59.95      1.98 o 
   1   5   3      597.99      689.08      7.66 o 
   2   5   3      170.55      165.49      2.96 o 
   3   5   3       24.29       22.35      1.45 o 
   4   5   3       53.98       53.51      2.04 o 
   5   5   3      169.91      147.97      3.89 o 
   6   5   3        0.04        0.54      1.67 o 
  -7   6   3        4.51        4.20      1.16 o 
  -6   6   3       32.99       34.36      1.72 o 
  -5   6   3      156.31      155.14      3.54 o 
  -4   6   3      120.80      119.46      2.54 o 
  -3   6   3      288.09      276.99      5.06 o 
  -2   6   3       83.38       78.93      1.26 o 
  -1   6   3       28.52       29.58      0.83 o 
   0   6   3      582.34      566.97      7.05 o 
   1   6   3      534.58      538.90      6.62 o 
   2   6   3       28.03       39.70      1.75 o 
   3   6   3        2.17        3.44      0.90 o 
   4   6   3        7.87        8.63      1.53 o 
   5   6   3        0.01       -1.07      1.19 o 
   6   6   3      114.34      102.74      3.87 o 
   7   6   3        0.13       -0.71      2.11 o 
  -7   7   3        8.03        6.35      1.27 o 
  -6   7   3       15.25       15.44      1.90 o 
  -5   7   3       10.11        6.93      1.66 o 
  -4   7   3       96.61       99.93      2.44 o 
  -3   7   3      273.02      282.77      5.09 o 
  -2   7   3      408.32      420.00      3.35 o 
  -1   7   3       13.62       12.34      1.00 o 
   0   7   3       38.94       37.88      1.75 o 
   1   7   3      420.78      426.70      4.38 o 
   2   7   3      426.97      435.44      4.51 o 
   3   7   3       46.44       48.90      1.62 o 
   4   7   3       21.52       15.39      1.96 o 
   5   7   3        4.48        7.16      1.66 o 
   6   7   3        1.47       -0.98      1.70 o 
   7   7   3        0.04       -0.75      2.54 o 
  -6   8   3       23.10       23.99      2.19 o 
  -5   8   3        7.22        7.67      1.67 o 
  -4   8   3        2.29        0.94      1.25 o 
  -3   8   3      131.78      119.24      3.67 o 
  -2   8   3        0.08        1.06      0.87 o 
  -1   8   3     1169.02     1177.41      9.40 o 
   0   8   3       50.31       46.45      1.65 o 
   1   8   3      271.29      268.74      3.54 o 
   2   8   3       23.32       23.99      1.37 o 
   3   8   3        0.61        2.18      1.37 o 
   4   8   3       18.10       15.43      2.09 o 
   5   8   3       24.58       14.09      2.15 o 
   6   8   3        0.15       -1.18      1.92 o 
  -6   9   3       14.54       16.77      2.27 o 
  -5   9   3       26.20       29.43      2.47 o 
  -4   9   3       30.29       32.51      2.42 o 
  -3   9   3       15.69       15.20      1.93 o 
  -2   9   3       16.92       11.54      1.79 o 
  -1   9   3      127.67      122.76      2.57 o 
   0   9   3      249.45      261.35      3.71 o 
   1   9   3       35.35       31.67      2.15 o 
   2   9   3       13.20       16.06      2.03 o 
   3   9   3        0.85        2.57      1.56 o 
   4   9   3        4.23        4.72      1.91 o 
   5   9   3        1.60       -1.62      1.66 o 
  -5  10   3       17.08       18.22      2.25 o 
  -4  10   3        6.11        5.85      1.61 o 
  -3  10   3       17.96       21.15      2.18 o 
  -2  10   3       21.01       24.80      2.28 o 
  -1  10   3        0.01        0.97      1.01 o 
   0  10   3       18.82       18.88      1.46 o 
   1  10   3       25.90       19.55      2.08 o 
   2  10   3       37.66       27.91      2.31 o 
   3  10   3        6.05        5.57      1.77 o 
   4  10   3       16.97        9.40      2.14 o 
  -4  11   3       32.93       42.54      2.88 o 
  -3  11   3        5.29        7.53      1.93 o 
  -2  11   3        3.66        6.61      1.90 o 
  -1  11   3        5.64        4.89      1.29 o 
   0  11   3       39.38       41.31      2.67 o 
   1  11   3        5.16        5.04      1.67 o 
   2  11   3        0.62       -1.34      1.34 o 
   3  11   3        6.55        9.01      2.08 o 
   0  12   3        0.01       -1.36      1.36 o 
   1  12   3       18.54       23.83      2.60 o 
  -1  -9   4        7.91       10.07      2.22 o 
   0  -9   4        5.28        3.44      1.63 o 
   1  -9   4       14.38       19.56      2.32 o 
   2  -9   4       49.68       54.89      2.89 o 
  -3  -8   4        9.13        8.02      2.08 o 
  -2  -8   4        0.29        0.17      1.65 o 
  -1  -8   4        0.26        1.67      1.57 o 
   0  -8   4       15.88       14.02      2.22 o 
   1  -8   4       20.18       23.97      2.20 o 
   2  -8   4        7.40        5.97      1.57 o 
   4  -8   4        6.28        7.72      2.32 o 
   5  -8   4       16.30       16.46      1.57 o 
  -4  -7   4       19.97       21.35      2.79 o 
  -3  -7   4        8.48       10.47      2.24 o 
  -2  -7   4       24.27       30.16      2.65 o 
  -1  -7   4        0.18        1.50      1.48 o 
   0  -7   4       29.34       29.16      2.35 o 
   1  -7   4       30.71       27.39      2.15 o 
   2  -7   4        1.77        1.52      1.23 o 
   3  -7   4       43.27       45.29      1.80 o 
   4  -7   4       78.07       74.27      2.21 o 
   5  -7   4      119.71      109.33      2.72 o 
   6  -7   4        0.00       -0.69      0.87 o 
  -5  -6   4        1.62       -0.19      1.95 o 
  -4  -6   4        0.27       -1.74      1.80 o 
  -3  -6   4        3.48        2.17      1.80 o 
  -2  -6   4       60.75       57.25      3.03 o 
  -1  -6   4       47.40       44.42      2.73 o 
   0  -6   4       91.12       93.48      3.46 o 
   1  -6   4      176.58      168.81      4.25 o 
   2  -6   4        2.39        3.83      0.97 o 
   3  -6   4       11.09       14.32      1.21 o 
   4  -6   4      363.28      373.86      4.69 o 
   5  -6   4        2.16        0.40      1.19 o 
   6  -6   4        3.33        4.02      1.04 o 
   7  -6   4        5.70        3.54      1.09 o 
  -5  -5   4       16.55       16.98      2.49 o 
  -4  -5   4       13.29       12.86      1.98 o 
  -3  -5   4       33.31       27.00      2.42 o 
  -2  -5   4       19.32       17.58      2.18 o 
  -1  -5   4       18.74       14.71      1.94 o 
   0  -5   4      286.93      273.69      5.39 o 
   1  -5   4       70.87       73.83      1.80 o 
   2  -5   4       46.20       45.64      1.58 o 
   3  -5   4        8.67        8.51      0.97 o 
   4  -5   4       47.47       50.84      1.74 o 
   5  -5   4       67.69       62.00      1.96 o 
   6  -5   4        0.04       -0.79      0.79 o 
   7  -5   4        0.00        0.44      0.89 o 
  -6  -4   4       13.33       13.89      2.22 o 
  -5  -4   4        7.32        7.36      2.40 o 
  -4  -4   4        8.08        3.90      1.58 o 
  -3  -4   4      576.96      579.10      8.77 o 
  -2  -4   4       17.09       19.94      2.06 o 
  -1  -4   4        3.39        3.52      1.37 o 
   0  -4   4       18.59       18.44      2.15 o 
   1  -4   4        6.04        6.90      1.30 o 
   2  -4   4       49.92       47.86      1.45 o 
   3  -4   4      112.19      117.40      1.79 o 
   4  -4   4       91.08       87.22      1.62 o 
   5  -4   4     1166.17     1185.99     15.61 o 
   6  -4   4       21.01       20.61      1.38 o 
   7  -4   4        1.31        1.85      0.93 o 
  -6  -3   4       48.27       54.73      3.12 o 
  -5  -3   4       22.30       22.33      1.67 o 
  -4  -3   4        0.36       -1.58      1.58 o 
  -3  -3   4      263.23      260.55      5.17 o 
  -2  -3   4      386.87      400.30      6.40 o 
  -1  -3   4       70.27       69.53      2.58 o 
   0  -3   4        7.16        5.47      0.98 o 
   1  -3   4     1021.09     1066.77      7.91 o 
   2  -3   4        3.18        2.92      0.50 o 
   3  -3   4      359.10      342.80      3.02 o 
   4  -3   4        1.90        1.34      0.52 o 
   5  -3   4      346.84      358.23      4.48 o 
   6  -3   4      185.26      182.79      3.24 o 
   7  -3   4       13.24       15.63      2.49 o 
   8  -3   4        6.25        6.71      1.14 o 
  -7  -2   4       25.59       24.74      2.68 o 
  -6  -2   4        0.69        0.75      1.47 o 
  -5  -2   4        0.02       -0.53      0.92 o 
  -4  -2   4      173.85      168.00      2.95 o 
  -3  -2   4       29.08       33.99      2.26 o 
  -2  -2   4      108.78      123.78      3.23 o 
  -1  -2   4      396.16      396.44      3.30 o 
   0  -2   4      268.88      271.43      2.95 o 
   2  -2   4       71.76       76.61      1.26 o 
   3  -2   4        9.79        6.29      0.55 o 
   4  -2   4       44.96       41.23      0.94 o 
   5  -2   4      230.36      238.40      3.44 o 
   6  -2   4      191.70      193.65      3.28 o 
   7  -2   4        0.01       -0.47      0.79 o 
   8  -2   4        9.71       10.16      1.51 o 
  -7  -1   4        6.57        8.04      1.87 o 
  -6  -1   4        1.79        0.20      1.30 o 
  -5  -1   4      236.23      228.33      5.32 o 
  -4  -1   4      108.09      119.59      2.43 o 
  -3  -1   4       50.39       59.10      1.66 o 
  -2  -1   4        1.32        2.62      0.51 o 
  -1  -1   4      639.73      695.61      5.71 o 
   0  -1   4       53.51       47.84      1.73 o 
   1  -1   4      125.16      121.42      1.70 o 
   2  -1   4        0.30        0.02      0.34 o 
   3  -1   4        0.34        0.53      0.31 o 
   4  -1   4       37.33       30.89      0.81 o 
   5  -1   4      104.53      102.34      2.19 o 
   6  -1   4       20.68       20.71      1.34 o 
   7  -1   4        1.80        1.49      0.85 o 
   8  -1   4        2.47        4.34      0.96 o 
  -7   0   4        0.00       -0.57      1.27 o 
  -6   0   4       58.98       60.90      3.17 o 
  -5   0   4        5.35        1.54      1.36 o 
  -4   0   4        0.01       -0.66      1.20 o 
  -3   0   4      535.74      552.81      3.86 o 
  -2   0   4      557.11      550.72      3.67 o 
  -1   0   4     1411.40     1505.09     12.04 o 
   0   0   4      777.46      801.00      4.73 o 
   1   0   4        6.20       13.30      0.77 o 
   2   0   4        5.37        3.18      0.39 o 
   3   0   4     1926.60     2112.58      9.97 o 
   4   0   4      140.77      138.05      1.46 o 
   5   0   4      161.93      171.99      2.14 o 
   6   0   4        5.53        4.63      1.21 o 
   7   0   4       67.73       65.31      2.03 o 
   8   0   4        0.12       -0.24      0.84 o 
  -7   1   4        1.10        1.07      1.42 o 
  -6   1   4       32.15       30.02      2.44 o 
  -5   1   4      226.59      202.68      4.92 o 
  -4   1   4       65.03       68.09      2.23 o 
  -3   1   4       21.00       16.08      0.75 o 
  -2   1   4       27.94       34.52      2.11 o 
  -1   1   4        5.51        1.67      0.51 o 
   0   1   4        0.51        0.30      0.30 o 
   1   1   4      358.47      378.37      3.29 o 
   2   1   4      166.40      176.10      1.98 o 
   3   1   4       17.41       19.38      0.78 o 
   4   1   4      241.07      247.00      2.33 o 
   5   1   4      321.56      326.33      3.04 o 
   6   1   4      132.39      139.22      2.58 o 
   7   1   4       33.04       30.87      2.14 o 
   8   1   4       10.09       13.36      1.73 o 
  -7   2   4        0.16        1.39      1.40 o 
  -6   2   4       70.18       75.54      3.34 o 
  -5   2   4      489.49      502.48      9.88 o 
  -4   2   4       13.58       20.33      1.09 o 
  -3   2   4      150.08      136.36      1.61 o 
  -2   2   4     1231.03     1381.64      7.88 o 
  -1   2   4        9.33       11.94      0.53 o 
   0   2   4       15.24       14.95      0.61 o 
   1   2   4      376.55      365.67      5.17 o 
   2   2   4     2353.02     2418.35     34.28 o 
   3   2   4       79.69       80.99      1.49 o 
   4   2   4       50.90       48.17      1.93 o 
   5   2   4       34.38       28.82      1.77 o 
   6   2   4      129.01      121.57      3.01 o 
   7   2   4       20.74       23.54      2.88 o 
   8   2   4       41.99       44.34      2.45 o 
  -7   3   4        8.27       10.48      1.94 o 
  -6   3   4       57.45       56.74      1.86 o 
  -5   3   4       66.35       57.01      1.87 o 
  -4   3   4        3.57        4.79      0.82 o 
  -3   3   4       35.74       27.81      0.87 o 
  -2   3   4        7.61        6.95      0.50 o 
  -1   3   4      142.74      131.17      1.44 o 
   0   3   4       73.97       69.07      1.90 o 
   1   3   4      138.52      131.38      2.50 o 
   2   3   4        7.82        8.08      0.53 o 
   3   3   4      343.14      308.91      4.46 o 
   4   3   4      527.81      517.50      6.62 o 
   5   3   4        0.03        0.08      0.79 o 
   6   3   4        2.82        3.08      1.09 o 
   7   3   4       54.04       66.70      2.09 o 
  -7   4   4        2.41        0.52      0.90 o 
  -6   4   4        2.41        2.30      0.90 o 
  -5   4   4      306.02      295.99      3.97 o 
  -4   4   4       39.37       39.05      1.57 o 
  -3   4   4        6.30        8.70      0.87 o 
  -2   4   4        0.01        0.11      0.54 o 
  -1   4   4      422.08      413.06      3.91 o 
   0   4   4     1333.49     1339.33     13.14 o 
   1   4   4      368.67      360.53      4.73 o 
   2   4   4       11.69       12.71      0.69 o 
   3   4   4      199.36      190.81      3.42 o 
   4   4   4       42.19       40.30      1.80 o 
   5   4   4       32.68       32.68      1.76 o 
   6   4   4       39.35       34.16      1.85 o 
   8   4   4        0.27        4.06      2.20 o 
  -7   5   4        0.03       -0.16      1.44 o 
  -6   5   4        0.62        0.11      0.78 o 
  -5   5   4      165.09      161.53      3.00 o 
  -4   5   4      468.60      457.92      5.07 o 
  -3   5   4       23.80       22.27      1.27 o 
  -2   5   4       31.29       32.75      1.23 o 
  -1   5   4        2.85        4.57      0.93 o 
   0   5   4       29.81       24.24      1.51 o 
   1   5   4       58.76       81.59      2.21 o 
   2   5   4       88.36       83.12      2.22 o 
   3   5   4      287.09      249.14      4.07 o 
   4   5   4        0.12       -0.05      0.94 o 
   5   5   4      140.24      140.28      3.42 o 
   6   5   4        4.26        5.42      1.67 o 
   8   5   4        0.53        1.42      2.22 o 
  -7   6   4        0.55        0.77      0.98 o 
  -6   6   4        0.03       -0.80      0.80 o 
  -5   6   4        1.55        2.81      0.93 o 
  -4   6   4        0.64       -0.86      0.86 o 
  -3   6   4       55.67       49.50      1.73 o 
  -2   6   4       93.56       92.01      2.82 o 
  -1   6   4      183.78      170.27      3.48 o 
   0   6   4       36.86       38.98      1.90 o 
   1   6   4        0.03        0.13      0.78 o 
   2   6   4      158.94      143.56      3.00 o 
   3   6   4        7.25        5.88      1.12 o 
   4   6   4       11.44       13.09      1.45 o 
   5   6   4       25.10       25.18      2.17 o 
   6   6   4       15.34       20.67      2.15 o 
   7   6   4        1.94        1.14      2.09 o 
  -7   7   4        0.10       -0.50      1.03 o 
  -6   7   4        9.01        9.66      1.27 o 
  -5   7   4       17.04       15.11      4.64 o 
  -4   7   4       15.05       11.85      1.74 o 
  -3   7   4        1.88        1.98      0.72 o 
  -2   7   4      275.52      275.28      3.31 o 
  -1   7   4       64.82       58.92      2.41 o 
   0   7   4      183.82      179.77      3.76 o 
   1   7   4       94.36       96.26      2.71 o 
   2   7   4      149.39      153.47      3.35 o 
   3   7   4      149.52      144.35      3.26 o 
   4   7   4       84.15       80.21      3.19 o 
   5   7   4        0.50       -1.05      1.34 o 
   6   7   4       17.28       21.32      2.31 o 
  -6   8   4        7.77        9.19      1.82 o 
  -5   8   4        6.45        6.77      1.65 o 
  -4   8   4        0.65       -1.30      1.30 o 
  -3   8   4        5.68        3.56      1.43 o 
  -2   8   4       23.75       21.63      1.89 o 
  -1   8   4      668.83      637.71      8.28 o 
   0   8   4       76.57       73.27      1.96 o 
   1   8   4      234.93      216.53      3.15 o 
   2   8   4       37.54       31.20      1.66 o 
   3   8   4       41.21       42.35      1.67 o 
   4   8   4       35.70       31.89      2.36 o 
   5   8   4       27.81       25.87      2.31 o 
   6   8   4        9.93        8.63      1.99 o 
  -6   9   4        3.31       10.24      2.06 o 
  -5   9   4       21.51       24.44      2.30 o 
  -4   9   4       94.85      102.42      3.71 o 
  -3   9   4       47.72       53.04      2.74 o 
  -2   9   4        7.77        6.65      1.64 o 
  -1   9   4       13.23       15.17      1.27 o 
   0   9   4       26.99       24.87      1.47 o 
   1   9   4      141.02      141.15      2.73 o 
   2   9   4      167.30      147.67      2.78 o 
   3   9   4       53.67       47.57      2.79 o 
   4   9   4       10.64       10.56      1.91 o 
   5   9   4        4.09        1.13      1.64 o 
  -5  10   4        6.68        8.41      1.87 o 
  -4  10   4        6.71        5.28      1.63 o 
  -3  10   4       95.84       97.13      3.68 o 
  -2  10   4      127.74      123.57      3.87 o 
  -1  10   4        9.80        8.12      1.12 o 
   0  10   4        0.63       -0.91      0.91 o 
   1  10   4        0.10       -0.91      0.91 o 
   2  10   4       29.90       30.42      2.43 o 
   3  10   4       61.88       47.65      3.02 o 
   4  10   4       15.89       19.70      2.40 o 
   5  10   4       17.32       23.45      2.83 o 
  -4  11   4        4.81       10.18      1.99 o 
  -3  11   4        0.20        0.87      1.50 o 
  -2  11   4       52.48       56.32      2.98 o 
  -1  11   4       67.58       67.46      4.83 o 
   0  11   4       52.97       58.85      2.14 o 
   1  11   4        4.85        5.40      1.66 o 
   2  11   4       24.38       23.89      2.49 o 
   3  11   4        0.04        0.07      1.58 o 
  -2  12   4       23.81       36.65      3.03 o 
   0  12   4       38.10       41.52      2.78 o 
   1  12   4       33.43       29.33      2.45 o 
  -2  -8   5        2.20        1.91      1.77 o 
  -1  -8   5        4.96        6.26      1.87 o 
   0  -8   5       17.63       20.61      2.39 o 
   1  -8   5        0.46        3.00      1.64 o 
   2  -8   5       87.35       89.65      3.60 o 
   3  -8   5      143.77      161.08      4.57 o 
   4  -8   5      164.76      172.48      5.08 o 
  -3  -7   5        4.76        5.42      2.02 o 
  -2  -7   5       20.80       27.98      2.70 o 
  -1  -7   5       54.48       58.01      3.19 o 
   0  -7   5       51.42       46.17      2.80 o 
   1  -7   5       54.40       59.53      2.97 o 
   2  -7   5        0.03        1.44      1.31 o 
   3  -7   5      198.55      210.90      4.93 o 
   4  -7   5       25.98       29.95      2.75 o 
   5  -7   5       35.69       37.75      1.92 o 
  -4  -6   5        6.66        4.80      1.87 o 
  -3  -6   5        8.47        5.40      1.92 o 
  -2  -6   5       31.95       32.24      2.63 o 
  -1  -6   5       33.56       32.76      2.47 o 
   0  -6   5       37.83       41.69      2.59 o 
   1  -6   5       20.91       22.91      2.07 o 
   2  -6   5       83.54       86.66      3.11 o 
   3  -6   5       20.93       26.26      3.56 o 
   4  -6   5       69.67       69.25      2.14 o 
   5  -6   5        6.18        4.24      1.83 o 
   6  -6   5       11.14       15.30      1.40 o 
  -5  -5   5        0.52        0.40      2.44 o 
  -4  -5   5       17.53       16.32      2.41 o 
  -3  -5   5        8.61        5.87      1.86 o 
  -2  -5   5       68.42       68.68      3.16 o 
  -1  -5   5       55.97       49.96      2.82 o 
   0  -5   5        5.81        3.94      1.66 o 
   1  -5   5        3.24        0.39      1.25 o 
   2  -5   5      119.20      118.86      2.35 o 
   3  -5   5        0.81        1.45      1.00 o 
   4  -5   5       70.38       71.14      1.59 o 
   5  -5   5       12.55       16.40      3.34 o 
   6  -5   5       20.23       19.58      2.80 o 
   7  -5   5       11.56       12.12      1.39 o 
  -5  -4   5       11.96       17.26      2.22 o 
  -4  -4   5       47.54       37.38      2.81 o 
  -3  -4   5       59.26       65.34      3.10 o 
  -2  -4   5       15.13       13.01      1.92 o 
  -1  -4   5       48.52       49.70      2.66 o 
   0  -4   5       71.97       73.94      2.88 o 
   1  -4   5      228.72      227.47      2.95 o 
   2  -4   5      812.41      811.42      6.87 o 
   3  -4   5       80.02       83.08      1.79 o 
   4  -4   5      106.39      103.22      1.80 o 
   5  -4   5      160.67      160.39      3.00 o 
   6  -4   5       42.35       36.11      1.73 o 
   7  -4   5        4.39        6.15      1.16 o 
  -6  -3   5        0.48        2.09      1.66 o 
  -5  -3   5        3.67        1.60      1.25 o 
  -4  -3   5        8.81       12.95      2.13 o 
  -3  -3   5      180.49      169.04      4.46 o 
  -2  -3   5       16.22       16.61      1.90 o 
  -1  -3   5      300.95      300.51      5.50 o 
   0  -3   5       77.05       67.98      1.49 o 
   1  -3   5      495.45      504.48      4.64 o 
   2  -3   5      622.40      626.60      5.55 o 
   3  -3   5      112.11      103.77      1.68 o 
   4  -3   5     1761.38     1809.32     10.78 o 
   5  -3   5      793.23      806.02      7.53 o 
   6  -3   5       45.33       44.69      1.92 o 
   7  -3   5        1.13        1.61      0.95 o 
   8  -3   5       13.89       17.78      1.56 o 
  -6  -2   5       12.93       11.06      2.04 o 
  -5  -2   5       34.05       36.70      2.46 o 
  -4  -2   5       20.97       24.62      1.58 o 
  -3  -2   5       24.64       24.46      2.03 o 
  -2  -2   5       65.75       52.31      2.46 o 
  -1  -2   5      322.26      337.33      5.05 o 
   0  -2   5      280.81      280.50      2.93 o 
   1  -2   5     1692.23     1615.31     11.24 o 
   2  -2   5       63.52       53.88      1.40 o 
   3  -2   5       27.86       27.38      0.96 o 
   4  -2   5       21.98       20.85      1.12 o 
   5  -2   5      738.56      725.32      6.87 o 
   6  -2   5       27.88       25.47      1.49 o 
   7  -2   5       85.56       86.63      5.32 o 
   8  -2   5        2.91        1.82      2.06 o 
  -7  -1   5        0.40        0.32      1.45 o 
  -6  -1   5        5.85        3.96      1.67 o 
  -5  -1   5        5.03        2.43      1.43 o 
  -4  -1   5       22.08       23.98      2.12 o 
  -3  -1   5        7.88        6.01      0.94 o 
  -2  -1   5      401.49      409.71      4.27 o 
  -1  -1   5       31.06       40.99      1.52 o 
   0  -1   5        0.10        0.29      0.43 o 
   1  -1   5      135.48      134.46      4.89 o 
   2  -1   5       84.66      111.31      1.53 o 
   3  -1   5      224.42      189.90      2.09 o 
   4  -1   5      149.82      139.75      1.88 o 
   5  -1   5      753.08      745.54      6.83 o 
   6  -1   5       26.21       27.76      1.51 o 
   7  -1   5       31.74       30.49      1.57 o 
   8  -1   5        6.58        4.69      1.08 o 
  -7   0   5        3.08        3.86      1.75 o 
  -6   0   5      169.83      167.78      5.00 o 
  -5   0   5       33.81       40.20      2.61 o 
  -4   0   5        8.15        7.74      1.09 o 
  -3   0   5        1.61        0.62      0.92 o 
  -2   0   5     2457.53     2608.96     15.49 o 
  -1   0   5       11.13       10.54      0.58 o 
   0   0   5      632.15      628.22      6.18 o 
   1   0   5       47.51       39.92      0.71 o 
   2   0   5     3453.87     3853.96     20.04 o 
   3   0   5      253.31      217.64      2.19 o 
   4   0   5      134.11      128.63      1.77 o 
   5   0   5       47.91       48.27      2.80 o 
   6   0   5        1.61        0.36      0.81 o 
   7   0   5        3.82        2.89      0.90 o 
   8   0   5        4.53        5.28      1.48 o 
  -7   1   5        8.08        7.64      1.95 o 
  -6   1   5      131.32      126.27      4.30 o 
  -5   1   5      303.83      277.66      5.97 o 
  -4   1   5       59.34       59.64      2.68 o 
  -3   1   5      375.94      381.38      3.08 o 
  -2   1   5      188.37      186.49      1.90 o 
  -1   1   5      426.72      413.74      3.00 o 
   0   1   5     1003.49      930.01      5.51 o 
   1   1   5      272.69      262.77      2.74 o 
   2   1   5     3171.87     3450.76     39.06 o 
   3   1   5       51.69       60.28      1.24 o 
   4   1   5       69.19       71.70      1.26 o 
   5   1   5        5.74        5.58      0.84 o 
   6   1   5      386.15      370.18      4.47 o 
   7   1   5        1.49        0.99      1.99 o 
   8   1   5        0.39        0.39      0.80 o 
  -7   2   5        5.96        5.49      1.72 o 
  -6   2   5       23.79       25.12      2.45 o 
  -5   2   5        6.10        4.45      1.49 o 
  -4   2   5       58.99       51.92      1.62 o 
  -3   2   5     1705.98     1694.51      9.74 o 
  -2   2   5        1.26        5.61      0.61 o 
  -1   2   5      480.62      536.73      3.66 o 
   0   2   5      287.64      299.20      2.34 o 
   1   2   5       10.15       14.12      0.86 o 
   2   2   5      608.04      605.17      4.01 o 
   3   2   5     2101.06     2370.41     15.58 o 
   4   2   5       17.53       17.45      1.00 o 
   5   2   5       59.98       56.80      1.33 o 
   6   2   5        0.00        0.48      0.71 o 
   7   2   5       79.24       74.08      2.10 o 
   8   2   5       18.26       19.60      1.48 o 
  -7   3   5        6.86       10.42      1.95 o 
  -6   3   5        2.51        0.20      1.30 o 
  -5   3   5       43.33       38.62      1.62 o 
  -4   3   5       45.49       36.33      1.57 o 
  -3   3   5      421.09      370.26      3.05 o 
  -2   3   5        1.46        2.58      0.57 o 
  -1   3   5      226.52      218.41      2.56 o 
   0   3   5      223.15      228.94      2.05 o 
   1   3   5        9.67        6.64      0.62 o 
   2   3   5      179.83      189.39      2.14 o 
   3   3   5        8.99        6.67      0.64 o 
   4   3   5        5.19        3.71      0.64 o 
   5   3   5       21.92       21.07      1.19 o 
   6   3   5       29.66       27.68      1.82 o 
   7   3   5       24.23       26.98      1.90 o 
   8   3   5        7.53        9.42      1.65 o 
  -7   4   5       14.48       17.04      2.36 o 
  -6   4   5        4.97        3.45      0.90 o 
  -5   4   5       69.01       69.57      2.01 o 
  -4   4   5      741.21      677.62      6.41 o 
  -3   4   5      125.15      124.15      2.25 o 
  -2   4   5       53.48       46.10      1.39 o 
  -1   4   5     1385.51     1435.92     14.25 o 
   0   4   5      388.89      445.25      5.73 o 
   1   4   5       12.84       12.04      1.07 o 
   2   4   5       26.89       20.64      0.88 o 
   3   4   5       47.12       46.13      1.24 o 
   4   4   5       74.69       66.64      1.56 o 
   5   4   5       82.36       85.28      2.70 o 
   6   4   5        7.21        4.90      1.11 o 
   7   4   5       18.08       19.48      1.76 o 
  -7   5   5       17.85       20.60      3.85 o 
  -6   5   5        2.45        3.05      0.89 o 
  -5   5   5       90.99       88.18      2.30 o 
  -4   5   5      251.42      263.20      4.37 o 
  -3   5   5        0.33       -0.57      0.72 o 
  -2   5   5       11.61       11.01      0.91 o 
  -1   5   5      803.87      823.76      9.42 o 
   0   5   5      364.18      401.45      5.58 o 
   1   5   5      499.65      553.37      6.90 o 
   2   5   5       16.49       16.60      1.21 o 
   3   5   5      179.86      170.31      2.38 o 
   4   5   5       86.24       94.13      2.77 o 
   5   5   5       85.07       89.89      2.90 o 
   6   5   5       11.21        8.56      1.61 o 
  -7   6   5        1.02        0.95      1.07 o 
  -6   6   5       17.05       14.69      2.18 o 
  -5   6   5      239.74      222.29      5.37 o 
  -4   6   5       53.49       45.86      1.85 o 
  -3   6   5        6.88        7.95      1.03 o 
  -2   6   5       24.79       26.71      1.93 o 
  -1   6   5       49.46       49.38      2.22 o 
   0   6   5      141.03      145.78      3.27 o 
   1   6   5        1.94        0.71      0.90 o 
   2   6   5       23.81       25.95      1.70 o 
   3   6   5       20.95       21.38      1.66 o 
   4   6   5        9.96        9.22      1.36 o 
   5   6   5        7.47        9.95      1.54 o 
   7   6   5        4.43        8.89      2.27 o 
  -6   7   5        0.01       -0.19      0.99 o 
  -5   7   5       40.67       37.97      2.64 o 
  -4   7   5       28.23       29.39      2.18 o 
  -3   7   5        0.20        2.19      1.34 o 
  -2   7   5        0.09        0.11      1.14 o 
  -1   7   5        5.34        4.51      1.30 o 
   0   7   5      164.70      169.86      3.79 o 
   1   7   5      251.81      270.47      4.77 o 
   2   7   5       15.62       16.44      1.47 o 
   3   7   5        0.11        1.74      1.11 o 
   4   7   5       53.18       49.67      2.37 o 
   6   7   5        7.95        9.45      1.85 o 
  -6   8   5        6.12        2.53      1.10 o 
  -5   8   5        0.02        0.59      1.15 o 
  -4   8   5       35.08       35.91      2.49 o 
  -3   8   5        2.48        2.50      1.38 o 
  -2   8   5       19.61       18.80      2.02 o 
  -1   8   5        0.10        0.56      1.30 o 
   0   8   5       46.03       40.03      2.28 o 
   1   8   5        0.55        1.73      1.09 o 
   2   8   5        1.27        1.99      1.23 o 
   3   8   5        0.02        0.71      1.33 o 
   4   8   5       13.34       10.57      1.76 o 
   5   8   5        2.69        0.32      1.32 o 
   6   8   5       27.16       30.18      2.64 o 
  -5   9   5        0.27        0.77      1.34 o 
  -4   9   5        2.17        1.01      1.45 o 
  -2   9   5      180.39      191.41      4.74 o 
  -1   9   5        5.80        6.09      1.35 o 
   0   9   5       98.40       94.37      2.29 o 
   1   9   5        0.77        0.61      0.91 o 
   2   9   5        7.08        4.30      1.09 o 
   3   9   5       25.94       29.21      2.29 o 
   4   9   5        2.70        3.94      1.49 o 
   5   9   5        0.10       -1.30      1.30 o 
   6   9   5        1.60       -1.30      1.54 o 
  -5  10   5        2.12       -0.22      1.46 o 
  -4  10   5       20.30       20.01      2.25 o 
  -3  10   5       20.44       22.11      2.26 o 
  -2  10   5        0.75        2.36      1.56 o 
  -1  10   5       10.07       10.28      1.16 o 
   0  10   5       12.30       15.61      3.11 o 
   1  10   5       36.40       35.97      3.86 o 
   2  10   5        5.74        3.83      1.09 o 
   3  10   5        9.52        7.54      1.99 o 
   4  10   5       14.21       14.70      2.22 o 
   5  10   5        7.08        4.82      1.95 o 
  -4  11   5        9.32        7.76      1.87 o 
  -3  11   5        2.30        4.80      1.66 o 
  -2  11   5       12.04       11.90      2.06 o 
  -1  11   5       40.71       42.29      1.90 o 
   0  11   5       21.52       19.84      1.52 o 
   1  11   5       14.26       15.44      1.42 o 
   2  11   5        1.09       -1.25      1.25 o 
   3  11   5        0.00       -1.40      1.40 o 
   4  11   5        0.51        1.28      1.71 o 
  -2  12   5       44.47       49.71      3.06 o 
  -1  12   5        3.07        4.98      2.26 o 
   0  12   5       47.80       50.58      2.17 o 
   1  12   5        0.92       -0.68      1.38 o 
   2  12   5       17.78       20.63      2.50 o 
   0  -8   6        2.04        0.76      1.53 o 
   1  -8   6        4.52        5.09      1.76 o 
   2  -8   6       53.87       52.63      3.03 o 
   3  -8   6       12.38       14.69      2.18 o 
  -2  -7   6        0.66       -0.06      1.67 o 
  -1  -7   6        0.37        0.90      1.66 o 
   0  -7   6        1.42        1.58      1.51 o 
   1  -7   6        4.66        4.71      1.64 o 
   2  -7   6       18.20       19.42      2.12 o 
   3  -7   6        3.79        3.88      1.50 o 
   4  -7   6       15.85       20.00      2.56 o 
   5  -7   6        3.49        2.21      2.32 o 
  -3  -6   6        0.11        0.73      1.81 o 
  -2  -6   6        4.47        4.77      1.74 o 
  -1  -6   6        0.06       -1.36      1.36 o 
   0  -6   6        6.39        7.27      1.72 o 
   1  -6   6       24.64       25.10      2.18 o 
   2  -6   6       20.22       21.79      2.02 o 
   3  -6   6        0.01        0.31      1.02 o 
   4  -6   6        3.98        4.66      1.94 o 
   5  -6   6        1.54       -0.99      0.99 o 
   6  -6   6        2.31        2.59      1.83 o 
  -4  -5   6        8.70        7.12      1.81 o 
  -3  -5   6        0.21       -1.26      1.47 o 
  -2  -5   6        0.32       -0.57      1.51 o 
  -1  -5   6       45.11       42.59      2.69 o 
   0  -5   6       20.95       20.47      2.06 o 
   1  -5   6       30.45       28.38      2.20 o 
   2  -5   6       16.64       19.93      1.87 o 
   3  -5   6       29.06       31.21      1.67 o 
   4  -5   6      103.13      106.66      2.41 o 
   5  -5   6      131.61      127.57      2.88 o 
   6  -5   6       12.85       15.07      1.36 o 
  -5  -4   6        1.44        1.33      1.46 o 
  -4  -4   6        1.89        0.25      1.76 o 
  -3  -4   6        0.18       -0.42      1.50 o 
  -2  -4   6        3.67        0.93      1.53 o 
  -1  -4   6       13.28       12.67      1.89 o 
   0  -4   6      175.02      172.75      4.36 o 
   1  -4   6      153.34      151.55      3.99 o 
   2  -4   6      274.85      266.43      3.51 o 
   3  -4   6      180.46      184.87      2.94 o 
   4  -4   6      223.89      219.70      2.75 o 
   5  -4   6       17.52       17.34      2.70 o 
   6  -4   6       17.85       20.44      3.92 o 
   7  -4   6       84.69       94.74      2.70 o 
  -5  -3   6        0.00       -0.63      1.40 o 
  -4  -3   6        1.13       -0.25      1.05 o 
  -3  -3   6       10.51       12.32      2.06 o 
  -2  -3   6        5.01        2.03      1.47 o 
  -1  -3   6        3.66        1.82      1.31 o 
   0  -3   6        0.01        0.44      1.10 o 
   1  -3   6        0.05       -0.23      0.68 o 
   2  -3   6      146.07      143.31      2.47 o 
   3  -3   6      337.93      327.85      3.84 o 
   4  -3   6      382.65      378.06      3.62 o 
   5  -3   6       68.60       73.64      2.13 o 
   6  -3   6       41.56       41.77      2.15 o 
   7  -3   6       32.98       33.64      1.75 o 
  -6  -2   6        3.27        7.25      1.83 o 
  -5  -2   6        0.65       -0.13      1.40 o 
  -4  -2   6        2.69        2.68      1.01 o 
  -3  -2   6        0.30       -0.87      0.87 o 
  -2  -2   6       64.54       60.07      2.77 o 
  -1  -2   6      100.64      106.29      3.19 o 
   0  -2   6        2.86        5.15      0.96 o 
   1  -2   6       77.02       86.67      2.91 o 
   2  -2   6       68.42       73.80      1.69 o 
   3  -2   6       85.92       83.13      1.54 o 
   4  -2   6       29.12       28.00      1.17 o 
   5  -2   6        1.09        0.47      0.61 o 
   6  -2   6       77.94       86.53      3.26 o 
   7  -2   6       17.47       16.08      1.40 o 
   8  -2   6        3.11        4.16      1.68 o 
  -6  -1   6        1.58        2.45      1.46 o 
  -5  -1   6       23.99       26.07      2.37 o 
  -4  -1   6        0.88        2.08      1.06 o 
  -3  -1   6        0.37       -0.40      0.76 o 
  -2  -1   6        9.90       11.28      1.00 o 
  -1  -1   6       99.76      101.83      1.35 o 
   0  -1   6        7.88        7.49      0.56 o 
   1  -1   6        0.82        0.22      0.52 o 
   2  -1   6       66.55       63.80      1.50 o 
   3  -1   6      118.89      107.61      1.67 o 
   4  -1   6       53.09       59.78      1.38 o 
   5  -1   6      185.78      179.22      2.35 o 
   6  -1   6      288.34      296.15      4.16 o 
   7  -1   6       30.50       28.43      1.59 o 
   8  -1   6        6.76        6.49      2.45 o 
  -6   0   6       13.48        9.84      1.85 o 
  -5   0   6        1.05       -1.05      1.20 o 
  -4   0   6       16.79       20.21      1.90 o 
  -3   0   6       24.31       23.86      1.34 o 
  -2   0   6      142.42      141.04      1.68 o 
  -1   0   6       25.71       39.33      0.94 o 
   0   0   6      966.64      964.54     14.54 o 
   1   0   6      470.82      485.69      5.81 o 
   2   0   6      331.79      342.62      3.59 o 
   3   0   6      573.06      611.00      4.46 o 
   4   0   6       15.90       20.76      0.95 o 
   5   0   6      595.86      605.90      5.29 o 
   6   0   6      361.15      374.31      4.66 o 
   7   0   6       37.36       39.97      2.48 o 
   8   0   6       22.33       24.76      1.61 o 
  -7   1   6        0.27       -0.21      1.68 o 
  -6   1   6       14.29       10.70      1.95 o 
  -5   1   6        6.57        6.88      1.61 o 
  -4   1   6       50.17       46.46      2.54 o 
  -3   1   6       62.98       62.75      1.30 o 
  -2   1   6        4.21        1.47      0.48 o 
  -1   1   6       99.61       94.33      1.34 o 
   0   1   6      222.11      214.19      1.96 o 
   1   1   6     1565.31     1661.75      9.32 o 
   2   1   6     3141.50     3336.92     21.69 o 
   3   1   6       20.87       11.18      0.67 o 
   4   1   6      106.94      113.61      1.73 o 
   5   1   6      250.98      252.03      3.45 o 
   6   1   6       11.31       10.78      1.07 o 
   7   1   6       76.21       69.54      2.16 o 
   8   1   6       38.11       40.85      1.84 o 
  -7   2   6        0.00        0.10      1.52 o 
  -6   2   6        1.92        0.88      1.44 o 
  -5   2   6        0.81       -0.64      1.30 o 
  -4   2   6      213.66      217.58      3.07 o 
  -3   2   6       84.92       77.04      2.61 o 
  -2   2   6        8.90        4.92      0.55 o 
  -1   2   6      915.57      965.31      5.99 o 
   0   2   6       25.40       26.86      0.79 o 
   1   2   6        8.12       11.15      0.75 o 
   2   2   6     1522.69     1570.07      8.99 o 
   3   2   6      111.21      119.80      1.63 o 
   4   2   6      487.50      481.54      4.73 o 
   5   2   6       52.99       54.94      1.68 o 
   6   2   6       62.08       67.60      4.29 o 
   7   2   6       25.84       26.18      2.19 o 
   8   2   6        1.74        2.31      0.99 o 
  -7   3   6        0.98        0.24      1.45 o 
  -6   3   6        1.40        1.27      1.38 o 
  -5   3   6       53.56       60.70      3.97 o 
  -4   3   6        7.77        7.67      0.97 o 
  -3   3   6      112.50      106.68      1.61 o 
  -2   3   6      268.24      300.06      2.70 o 
  -1   3   6     1248.53     1264.43      7.55 o 
   0   3   6      144.18      130.74      1.54 o 
   1   3   6      302.57      287.34      3.12 o 
   2   3   6      249.18      311.42      2.63 o 
   3   3   6        2.43        6.46      0.68 o 
   4   3   6      671.09      673.99      5.86 o 
   5   3   6       57.11       49.25      1.62 o 
   6   3   6      120.00      114.83      2.43 o 
   7   3   6      103.92       97.72      2.43 o 
   8   3   6        6.83        5.43      1.76 o 
  -7   4   6        0.76        0.18      1.74 o 
  -6   4   6        1.61        2.12      1.56 o 
  -5   4   6      216.40      200.36      6.82 o 
  -4   4   6       38.72       38.53      1.63 o 
  -3   4   6       17.89       20.37      1.21 o 
  -2   4   6      587.29      619.90      4.49 o 
  -1   4   6      129.28      143.58      1.77 o 
   0   4   6      362.30      341.96      3.54 o 
   1   4   6      844.74      818.19      9.17 o 
   2   4   6       15.30       14.96      0.89 o 
   3   4   6       87.94       88.61      1.70 o 
   4   4   6      222.80      220.24      2.87 o 
   5   4   6      378.68      392.19      4.28 o 
   6   4   6      141.97      144.67      2.68 o 
   7   4   6      115.78      119.68      2.63 o 
   8   4   6       27.36       24.75      2.15 o 
  -7   5   6        5.46        5.42      1.81 o 
  -6   5   6        5.22        5.36      1.08 o 
  -5   5   6        1.03        0.42      0.74 o 
  -4   5   6       53.99       51.63      1.83 o 
  -3   5   6        7.65        6.91      0.96 o 
  -2   5   6      241.93      219.14      3.09 o 
  -1   5   6       28.59       41.96      2.06 o 
   0   5   6       25.58       21.11      1.57 o 
   1   5   6      935.25      873.72      9.82 o 
   2   5   6       78.28       80.34      2.44 o 
   3   5   6     1184.28     1178.57     12.69 o 
   4   5   6       11.66       10.47      1.42 o 
   5   5   6        2.60        4.37      1.28 o 
   6   5   6      165.84      169.52      4.45 o 
   7   5   6      125.15      133.39      3.85 o 
  -6   6   6       57.80       64.40      2.23 o 
  -5   6   6        1.02        0.60      0.81 o 
  -4   6   6      126.15      124.84      2.71 o 
  -3   6   6      107.11      112.39      2.46 o 
  -2   6   6      124.14      119.57      2.40 o 
  -1   6   6      118.83      137.19      3.43 o 
   0   6   6        4.28        2.03      1.04 o 
   1   6   6       25.40       23.41      1.66 o 
   2   6   6      123.00      118.60      3.01 o 
   3   6   6      108.88      114.15      3.04 o 
   4   6   6      584.64      570.71      7.74 o 
   5   6   6      103.04      109.30      3.37 o 
   6   6   6        0.02        0.80      1.33 o 
  -6   7   6       36.15       39.40      1.95 o 
  -5   7   6       10.97       11.63      5.40 o 
  -4   7   6       28.30       26.34      1.61 o 
  -3   7   6      169.61      163.81      4.29 o 
  -2   7   6        3.86        3.12      1.34 o 
  -1   7   6      140.91      129.05      3.56 o 
   0   7   6      464.24      465.37      6.81 o 
   1   7   6       26.55       25.12      1.83 o 
   2   7   6        3.43        0.46      1.14 o 
   3   7   6        3.01        0.60      1.07 o 
   4   7   6       23.46       25.29      2.01 o 
   5   7   6       55.11       51.31      2.63 o 
   7   7   6       16.42       16.03      2.69 o 
  -6   8   6        0.18        0.50      0.93 o 
  -5   8   6       34.48       36.24      2.76 o 
  -4   8   6      212.94      219.49      5.20 o 
  -3   8   6      617.14      662.03      9.55 o 
  -2   8   6        4.90        6.89      1.63 o 
  -1   8   6      184.04      179.75      4.36 o 
   0   8   6      447.70      458.25      7.04 o 
   1   8   6       78.69       87.36      2.96 o 
   2   8   6      217.18      206.10      4.37 o 
   3   8   6       38.76       36.78      2.21 o 
   4   8   6        0.56       -0.21      1.40 o 
   6   8   6        0.79        1.37      1.60 o 
  -5   9   6        4.63        2.52      1.60 o 
  -4   9   6      153.73      142.38      4.46 o 
  -3   9   6       40.56       44.72      2.68 o 
  -2   9   6      232.86      233.25      5.29 o 
  -1   9   6      185.27      191.88      4.61 o 
   0   9   6       67.53       64.37      2.93 o 
   1   9   6       40.89       36.15      2.36 o 
   2   9   6        9.34        5.08      1.57 o 
   3   9   6       46.72       44.91      2.51 o 
   5   9   6       71.29       77.31      3.56 o 
   6   9   6        0.09        2.10      1.73 o 
  -4  10   6        1.56        2.19      1.74 o 
  -3  10   6       24.60       24.74      2.49 o 
  -2  10   6        2.42        1.79      1.53 o 
  -1  10   6       42.87       45.26      1.74 o 
   0  10   6       33.08       33.00      1.64 o 
   1  10   6       11.83       13.44      1.30 o 
   2  10   6       30.11       30.49      1.66 o 
   3  10   6        0.21       -0.05      1.29 o 
   4  10   6        1.26        1.18      1.45 o 
   5  10   6        0.36       -0.74      1.52 o 
  -3  11   6       23.39       28.12      2.68 o 
  -2  11   6        0.28        0.85      1.49 o 
  -1  11   6        0.01        1.24      1.66 o 
   0  11   6        1.85       -0.24      0.97 o 
   1  11   6        0.80        0.79      1.01 o 
   2  11   6       23.78       22.84      2.36 o 
   3  11   6       20.48       19.38      2.35 o 
   4  11   6        6.43        7.91      2.01 o 
  -2  12   6       22.05       20.94      2.46 o 
  -1  12   6       14.52       15.76      2.33 o 
   0  12   6        2.94        1.69      1.15 o 
   1  12   6       13.40       12.34      2.01 o 
   2  12   6        3.24        6.69      1.93 o 
  -1  -7   7        2.48        4.29      1.81 o 
   0  -7   7       10.85       12.52      2.12 o 
   1  -7   7      130.25      133.00      4.54 o 
   2  -7   7        3.19        1.91      1.47 o 
   3  -7   7       72.46       84.55      3.60 o 
  -2  -6   7        1.41        4.90      1.96 o 
  -1  -6   7       21.91       27.33      2.63 o 
   0  -6   7        3.97        4.75      1.63 o 
   1  -6   7        7.61        7.27      1.72 o 
   2  -6   7      155.97      165.62      4.74 o 
   3  -6   7        1.25        0.54      1.38 o 
   4  -6   7       47.98       46.35      3.12 o 
   5  -6   7        5.93        8.06      2.51 o 
  -3  -5   7       21.33       22.44      2.51 o 
  -2  -5   7       21.84       25.63      2.55 o 
  -1  -5   7       76.87       85.84      3.59 o 
   0  -5   7       26.33       28.39      2.36 o 
   1  -5   7        9.35        7.93      1.56 o 
   2  -5   7        0.71        0.98      1.16 o 
   3  -5   7       78.79       79.32      2.25 o 
   4  -5   7        7.94        9.64      1.32 o 
   5  -5   7        0.05       -0.66      0.86 o 
   6  -5   7        0.89        1.15      1.00 o 
  -4  -4   7        1.47        1.42      1.52 o 
  -3  -4   7       11.54       12.39      2.09 o 
  -2  -4   7       78.79       77.07      3.39 o 
  -1  -4   7        0.31        2.48      1.46 o 
   0  -4   7      155.44      153.53      4.31 o 
   1  -4   7       11.72       13.19      1.73 o 
   2  -4   7       15.85       16.69      1.24 o 
   3  -4   7       35.56       34.28      1.66 o 
   4  -4   7       41.73       37.44      1.62 o 
   5  -4   7       23.83       23.22      2.08 o 
   6  -4   7        1.43       -0.18      0.86 o 
  -5  -3   7        3.92        3.34      1.85 o 
  -4  -3   7       26.24       28.00      1.87 o 
  -3  -3   7        9.26        9.33      1.45 o 
  -2  -3   7        1.78        1.48      1.50 o 
  -1  -3   7       66.07       67.84      2.97 o 
   0  -3   7       10.89       11.17      1.73 o 
   1  -3   7      163.90      167.32      4.25 o 
   2  -3   7       36.95       34.66      1.52 o 
   3  -3   7       41.68       36.64      1.57 o 
   4  -3   7      296.22      296.52      3.27 o 
   5  -3   7        0.28        0.06      0.80 o 
   6  -3   7        9.92        9.25      1.20 o 
   7  -3   7        0.00       -0.88      0.88 o 
  -5  -2   7        0.25       -1.23      1.38 o 
  -4  -2   7       15.85       17.23      1.56 o 
  -3  -2   7       23.58       23.81      1.49 o 
  -2  -2   7        3.20        4.28      0.94 o 
  -1  -2   7       55.48       50.61      2.59 o 
   0  -2   7        1.52       -0.74      1.06 o 
   1  -2   7        5.63        5.40      0.85 o 
   2  -2   7      381.60      372.06      5.30 o 
   3  -2   7      194.71      197.13      2.93 o 
   4  -2   7       13.56       11.83      0.89 o 
   5  -2   7      105.86      100.13      1.88 o 
   6  -2   7      103.89      102.41      2.68 o 
   7  -2   7        0.16        0.10      0.83 o 
  -6  -1   7        2.59        2.74      1.62 o 
  -5  -1   7        0.27        0.49      1.32 o 
  -4  -1   7       20.66       25.01      2.55 o 
  -3  -1   7        0.64        1.02      1.12 o 
  -2  -1   7       37.90       32.60      1.48 o 
  -1  -1   7      108.42      108.25      2.13 o 
   0  -1   7       19.02       15.83      1.93 o 
   1  -1   7        4.39        4.99      0.75 o 
   2  -1   7        2.31        2.11      1.35 o 
   3  -1   7        2.97        2.40      0.59 o 
   4  -1   7       25.78       25.30      1.42 o 
   5  -1   7       11.37       10.32      0.83 o 
   6  -1   7        0.04       -0.79      0.79 o 
   7  -1   7        8.43        6.95      1.11 o 
   8  -1   7       34.52       42.59      1.99 o 
  -6   0   7        1.23        3.00      1.57 o 
  -5   0   7        2.59        4.62      1.46 o 
  -4   0   7        5.92        6.96      1.40 o 
  -3   0   7        2.79        3.29      0.91 o 
  -2   0   7       23.15       22.68      1.76 o 
  -1   0   7        7.52        8.10      0.78 o 
   0   0   7        1.38        2.81      0.48 o 
   1   0   7       30.17       34.23      1.23 o 
   2   0   7       21.35       22.96      1.14 o 
   3   0   7       33.65       30.39      1.07 o 
   4   0   7       20.43       21.38      1.00 o 
   5   0   7       35.11       34.54      1.34 o 
   6   0   7       98.56       97.21      2.39 o 
   7   0   7       21.32       24.70      1.52 o 
   8   0   7        4.63        6.33      1.19 o 
  -6   1   7        3.63        2.47      1.56 o 
  -5   1   7       18.89       23.82      2.17 o 
  -4   1   7        0.06        0.59      1.15 o 
  -3   1   7        1.74        1.71      0.87 o 
  -2   1   7       10.71        8.36      0.66 o 
  -1   1   7        0.49        3.36      1.80 o 
   0   1   7       53.49       61.31      1.12 o 
   1   1   7       32.80       28.35      0.97 o 
   2   1   7        3.83        7.78      0.88 o 
   3   1   7      287.24      320.47      3.00 o 
   4   1   7        4.54        2.54      0.58 o 
   5   1   7       71.41       65.86      1.92 o 
   6   1   7      163.77      150.59      2.87 o 
   7   1   7        7.46        7.34      1.39 o 
   8   1   7        2.98        3.31      1.09 o 
  -6   2   7        4.29        3.17      1.53 o 
  -5   2   7        7.91        8.89      1.75 o 
  -4   2   7       24.95       22.99      2.05 o 
  -3   2   7       51.68       48.06      1.27 o 
  -2   2   7       34.34       31.93      1.91 o 
  -1   2   7       80.68       92.11      1.46 o 
   0   2   7       23.63       25.87      0.84 o 
   1   2   7      101.41      113.99      2.17 o 
   2   2   7       16.60       18.12      1.27 o 
   3   2   7       18.00       23.01      1.15 o 
   4   2   7      259.56      267.69      2.78 o 
   5   2   7        0.02        0.72      0.70 o 
   6   2   7      287.94      274.93      3.91 o 
   7   2   7        6.82       11.21      1.17 o 
   8   2   7        0.41       -0.37      1.02 o 
  -6   3   7       28.19       34.92      2.67 o 
  -5   3   7       17.57       14.34      1.96 o 
  -4   3   7       11.04       11.45      1.09 o 
  -3   3   7        8.72        9.24      0.77 o 
  -2   3   7        2.27        4.77      1.03 o 
  -1   3   7        2.38        5.16      0.67 o 
   0   3   7       16.12       18.14      0.77 o 
   1   3   7      115.82      103.97      1.90 o 
   2   3   7      255.21      245.05      3.06 o 
   3   3   7      341.46      360.94      3.76 o 
   4   3   7       10.49        9.17      0.93 o 
   5   3   7       14.59       16.37      1.19 o 
   6   3   7      433.83      427.65      5.42 o 
   7   3   7      238.00      231.87      3.76 o 
   8   3   7        3.16        3.90      1.39 o 
  -6   4   7       14.21       16.68      2.24 o 
  -5   4   7        4.23        1.65      0.86 o 
  -4   4   7      204.35      187.85      3.07 o 
  -3   4   7       31.65       29.54      1.41 o 
  -2   4   7       29.94       26.00      1.01 o 
  -1   4   7        1.71        2.30      0.53 o 
   0   4   7        1.59        0.23      0.62 o 
   1   4   7        2.11        1.52      0.55 o 
   2   4   7      200.62      203.27      3.91 o 
   3   4   7      225.42      221.57      2.78 o 
   4   4   7      192.35      191.17      2.29 o 
   5   4   7      119.76      123.38      2.43 o 
   6   4   7      130.25      143.19      2.71 o 
   7   4   7        5.65        6.75      1.16 o 
   8   4   7        0.56       -1.07      1.21 o 
  -6   5   7        0.00        1.16      1.43 o 
  -5   5   7        0.46       -0.78      1.02 o 
  -4   5   7        0.80        2.11      1.34 o 
  -3   5   7       58.19       58.13      1.82 o 
  -2   5   7        0.01       -0.68      1.05 o 
  -1   5   7        2.19        0.55      0.62 o 
   0   5   7      213.07      220.41      4.15 o 
   1   5   7       26.26       22.21      1.64 o 
   2   5   7        8.22        7.31      1.20 o 
   3   5   7       26.13       25.51      1.86 o 
   4   5   7      816.78      821.92     10.23 o 
   5   5   7      267.58      272.64      5.34 o 
   6   5   7        0.63        1.42      1.27 o 
   7   5   7       28.49       24.01      2.15 o 
  -6   6   7        6.06        3.89      1.08 o 
  -5   6   7        1.78        3.79      0.97 o 
  -4   6   7       28.07       26.21      1.52 o 
  -3   6   7       24.53       27.05      3.10 o 
  -2   6   7       19.56       21.07      1.37 o 
  -1   6   7       11.17       12.70      1.57 o 
   0   6   7       43.80       33.49      1.99 o 
   1   6   7        8.80        5.84      1.25 o 
   2   6   7       37.67       31.39      1.91 o 
   3   6   7       10.61        6.60      1.31 o 
   4   6   7       18.30       17.77      1.82 o 
   5   6   7       27.13       26.65      2.07 o 
   6   6   7       24.32       30.51      2.50 o 
  -6   7   7       16.42       15.89      5.39 o 
  -5   7   7       10.34        8.97      3.21 o 
  -4   7   7      114.77      113.57      2.68 o 
  -3   7   7        6.34        7.98      1.20 o 
  -2   7   7       81.59       89.46      3.26 o 
  -1   7   7      139.78      157.26      3.98 o 
   0   7   7       25.27       29.31      2.04 o 
   1   7   7       77.92       70.14      2.67 o 
   2   7   7       11.70       12.35      1.62 o 
   3   7   7       60.90       56.13      2.48 o 
   4   7   7      343.76      321.83      5.73 o 
   5   7   7      108.30      109.41      3.61 o 
   6   7   7        4.32        7.30      1.76 o 
  -5   8   7        8.27        7.73      1.74 o 
  -4   8   7        9.35       11.90      1.96 o 
  -3   8   7       71.69       82.34      3.37 o 
  -2   8   7        3.63        4.33      1.48 o 
  -1   8   7      192.31      189.44      4.61 o 
   0   8   7        1.06        2.69      1.35 o 
   1   8   7       22.75       26.51      2.11 o 
   2   8   7      462.14      431.09      6.82 o 
   3   8   7       72.16       66.02      2.67 o 
   4   8   7       76.79       70.68      2.90 o 
   5   8   7       19.60       20.04      2.07 o 
  -5   9   7        1.18       -0.86      1.16 o 
  -4   9   7       38.01       32.55      2.48 o 
  -3   9   7        2.70        2.46      1.57 o 
  -2   9   7      124.09      122.31      3.90 o 
  -1   9   7       24.59       27.61      2.26 o 
   0   9   7       15.81       15.91      1.85 o 
   1   9   7        2.58        2.20      1.26 o 
   2   9   7        1.52        0.06      1.14 o 
   3   9   7      148.82      144.19      4.04 o 
   4   9   7       95.81       99.23      3.46 o 
   6   9   7        0.27        1.91      1.89 o 
  -4  10   7       12.67       12.83      2.21 o 
  -3  10   7       24.16       26.87      2.48 o 
  -2  10   7       21.32       25.51      2.41 o 
  -1  10   7        2.47        1.56      1.43 o 
   0  10   7       39.38       36.89      2.57 o 
   1  10   7      308.16      283.89      5.73 o 
   2  10   7        2.77        2.61      1.73 o 
   3  10   7        2.47        4.67      1.86 o 
   5  10   7        5.05        9.79      2.07 o 
  -3  11   7       53.24       59.26      3.30 o 
  -2  11   7       12.28       14.53      2.07 o 
  -1  11   7        0.30       -0.82      1.39 o 
   0  11   7       19.05       22.07      1.51 o 
   1  11   7       36.58       40.48      1.92 o 
   2  11   7       83.83       79.74      2.42 o 
   3  11   7       29.64       33.63      2.62 o 
   4  11   7        0.49        0.78      1.64 o 
  -2  12   7       31.65       35.19      2.73 o 
  -1  12   7       15.68       12.28      2.06 o 
   0  12   7       28.94       30.54      1.86 o 
   1  12   7        5.32        2.09      1.49 o 
   2  12   7        0.98       -0.65      1.46 o 
  -1  -6   8        3.01        3.49      1.74 o 
   0  -6   8        1.28        0.06      1.68 o 
   1  -6   8       77.62       84.16      3.71 o 
   2  -6   8        5.57        6.99      1.76 o 
   3  -6   8        1.78        6.22      1.75 o 
  -2  -5   8       11.44        9.93      2.14 o 
  -1  -5   8        0.00        0.25      1.58 o 
   0  -5   8       12.93       11.69      2.00 o 
   1  -5   8        0.53        0.32      1.53 o 
   2  -5   8       22.81       27.88      2.40 o 
   3  -5   8        0.19        0.64      1.18 o 
   4  -5   8        0.84        0.80      0.98 o 
   5  -5   8       18.21       21.69      2.63 o 
  -3  -4   8       40.94       47.71      2.03 o 
  -2  -4   8        0.48       -0.44      1.43 o 
  -1  -4   8        2.69        4.20      1.73 o 
   0  -4   8      138.72      137.25      4.21 o 
   1  -4   8        3.53        6.89      1.69 o 
   2  -4   8        2.62        1.40      1.25 o 
   3  -4   8        0.58        0.44      0.88 o 
   4  -4   8      147.78      150.63      3.02 o 
   5  -4   8       19.32       26.66      2.32 o 
   6  -4   8       10.53       11.51      1.31 o 
  -4  -3   8        3.87        2.91      3.08 o 
  -3  -3   8        9.52       15.56      3.95 o 
  -2  -3   8       19.10       19.33      1.57 o 
  -1  -3   8        5.24        6.30      1.62 o 
   0  -3   8      358.76      378.64      6.96 o 
   1  -3   8      353.32      350.58      6.63 o 
   2  -3   8      257.13      257.22      3.92 o 
   3  -3   8       37.87       36.51      1.64 o 
   4  -3   8       27.48       28.90      2.76 o 
   5  -3   8       77.34       76.23      1.78 o 
   6  -3   8        6.58        5.48      1.08 o 
   7  -3   8       36.64       47.18      2.08 o 
  -5  -2   8        0.20       -0.25      1.37 o 
  -4  -2   8       49.86       55.07      3.70 o 
  -3  -2   8       11.67       16.28      3.42 o 
  -2  -2   8       13.00       11.07      1.12 o 
  -1  -2   8      389.95      382.73      6.87 o 
   0  -2   8       99.71      110.49      3.68 o 
   1  -2   8      241.23      253.97      5.31 o 
   2  -2   8      148.71      153.78      2.75 o 
   3  -2   8      788.18      801.80      8.35 o 
   4  -2   8      170.57      169.04      2.49 o 
   5  -2   8       23.86       20.75      1.11 o 
   6  -2   8       13.50       14.94      1.33 o 
   7  -2   8        8.80        6.31      1.19 o 
  -5  -1   8        4.91        4.87      1.66 o 
  -4  -1   8       24.19       28.85      3.86 o 
  -3  -1   8        0.28       -0.62      1.42 o 
  -2  -1   8       37.64       46.40      1.70 o 
  -1  -1   8       96.00       97.99      2.19 o 
   0  -1   8      123.64      107.97      3.40 o 
   1  -1   8      186.58      174.84      2.73 o 
   2  -1   8       31.16       32.02      1.48 o 
   3  -1   8        6.19        7.79      1.54 o 
   4  -1   8      379.23      364.81      3.65 o 
   5  -1   8       72.66       70.67      1.65 o 
   6  -1   8       47.37       44.39      1.90 o 
   7  -1   8       65.57       69.42      2.29 o 
  -5   0   8       10.83       11.31      2.07 o 
  -4   0   8       17.67       23.48      2.15 o 
  -3   0   8       19.96       23.87      2.55 o 
  -2   0   8       25.79       22.06      1.32 o 
  -1   0   8        2.64        2.37      0.74 o 
   0   0   8       33.96       34.36      1.30 o 
   1   0   8       46.80       44.78      1.18 o 
   2   0   8      124.23      107.57      2.12 o 
   3   0   8      125.29      123.20      2.76 o 
   4   0   8        4.09        7.03      2.19 o 
   5   0   8        0.59        0.13      0.55 o 
   6   0   8       47.80       43.63      1.84 o 
   7   0   8       29.99       33.82      3.07 o 
  -6   1   8        2.85        4.77      1.73 o 
  -5   1   8        1.86        1.46      1.48 o 
  -4   1   8        0.50       -0.98      1.13 o 
  -3   1   8      105.43      103.34      3.29 o 
  -2   1   8      123.26      122.44      3.41 o 
  -1   1   8       22.77       19.50      1.34 o 
   0   1   8      315.85      301.01      2.71 o 
   1   1   8      522.76      544.85      5.17 o 
   2   1   8       66.41       59.58      1.64 o 
   3   1   8      257.41      256.95      3.42 o 
   4   1   8       50.36       48.88      1.34 o 
   5   1   8       20.24       25.45      1.15 o 
   6   1   8        7.92        4.93      0.99 o 
   7   1   8        1.07       -0.02      1.53 o 
   8   1   8        5.10        4.19      1.16 o 
  -6   2   8       10.96       11.00      2.07 o 
  -5   2   8       18.48       22.81      2.22 o 
  -4   2   8        3.14        2.31      1.21 o 
  -3   2   8       25.92       24.54      1.43 o 
  -2   2   8       24.55       23.71      1.01 o 
  -1   2   8      349.44      342.02      3.03 o 
   0   2   8      494.00      479.50      3.69 o 
   1   2   8      340.52      344.64      3.83 o 
   2   2   8       13.30       16.26      1.02 o 
   3   2   8       17.54       15.45      1.05 o 
   4   2   8        1.58        0.04      0.57 o 
   5   2   8        5.82        6.41      1.40 o 
   6   2   8        0.05       -0.75      0.75 o 
   7   2   8        1.77        1.08      1.33 o 
   8   2   8        4.14        9.92      4.40 o 
  -6   3   8        0.71       -1.30      1.30 o 
  -5   3   8       25.43       27.21      2.50 o 
  -4   3   8       50.98       46.44      2.51 o 
  -3   3   8       73.11       66.58      1.47 o 
  -2   3   8        0.32        0.40      0.58 o 
  -1   3   8      181.35      179.01      2.13 o 
   0   3   8      111.44      100.44      1.52 o 
   1   3   8      119.17      115.99      2.13 o 
   2   3   8      309.28      310.89      3.99 o 
   3   3   8       65.56       67.62      1.25 o 
   4   3   8        4.13        3.76      0.82 o 
   5   3   8        4.53        4.64      0.95 o 
   6   3   8        0.42        0.14      0.88 o 
   7   3   8       14.14       13.81      1.40 o 
   8   3   8       13.03       16.80      1.62 o 
  -6   4   8        1.17        1.02      1.57 o 
  -5   4   8        0.51       -0.05      1.20 o 
  -4   4   8      166.34      167.80      2.94 o 
  -3   4   8       24.45       21.93      1.33 o 
  -2   4   8       35.59       32.34      1.17 o 
  -1   4   8      138.50      128.69      1.82 o 
   0   4   8        1.45        1.32      0.67 o 
   1   4   8      215.27      198.72      2.84 o 
   2   4   8      363.85      348.45      4.01 o 
   3   4   8      103.93      107.55      2.08 o 
   4   4   8       13.96       14.98      1.30 o 
   5   4   8       26.97       26.25      1.48 o 
   6   4   8       87.19       82.20      2.25 o 
   7   4   8        3.42        4.73      1.38 o 
   8   4   8        1.73        1.47      1.42 o 
  -6   5   8        0.87       -1.02      1.24 o 
  -5   5   8        1.88        3.36      0.95 o 
  -4   5   8       40.50       38.26      3.27 o 
  -3   5   8       11.33       12.14      1.16 o 
  -2   5   8      268.94      276.13      2.92 o 
  -1   5   8       61.61       59.06      1.38 o 
   0   5   8       12.00       10.90      1.42 o 
   1   5   8       19.76       19.67      1.66 o 
   2   5   8      166.64      174.73      3.90 o 
   3   5   8      262.68      272.59      5.07 o 
   4   5   8      146.38      160.53      4.06 o 
   5   5   8       35.82       35.56      2.26 o 
   6   5   8       14.25       15.70      1.84 o 
   7   5   8        9.29       12.79      1.65 o 
  -5   6   8       22.62       27.18      1.66 o 
  -4   6   8        6.08        3.76      1.01 o 
  -3   6   8        0.71        0.39      0.79 o 
  -2   6   8      121.62      107.28      2.40 o 
  -1   6   8       55.79       48.00      2.36 o 
   0   6   8      131.11      139.15      3.58 o 
   1   6   8       43.09       50.22      2.44 o 
   2   6   8       41.70       42.82      2.26 o 
   3   6   8      277.01      256.23      4.99 o 
   4   6   8      109.68      114.26      3.48 o 
   5   6   8        7.03        6.45      1.47 o 
   6   6   8       17.03       17.29      2.04 o 
  -5   7   8       24.04       29.00      2.76 o 
  -4   7   8        2.24        0.43      0.92 o 
  -3   7   8       13.34       13.66      1.43 o 
  -2   7   8       19.37       20.33      2.07 o 
  -1   7   8        0.30        0.96      1.29 o 
   0   7   8       38.54       39.89      2.36 o 
   1   7   8       40.75       45.50      2.32 o 
   2   7   8       25.11       23.04      1.98 o 
   3   7   8       29.23       25.22      1.93 o 
   4   7   8      272.77      254.19      5.17 o 
   5   7   8        1.07       -0.30      1.20 o 
   6   7   8       33.24       37.38      2.64 o 
  -5   8   8        4.66        3.34      0.94 o 
  -4   8   8        1.40       -0.58      0.89 o 
  -3   8   8       54.20       45.75      2.65 o 
  -2   8   8        5.11        5.08      1.57 o 
  -1   8   8        0.49        0.75      1.35 o 
   0   8   8        6.79        4.04      1.42 o 
   1   8   8       47.09       42.75      2.36 o 
   2   8   8        3.58       11.93      1.67 o 
   3   8   8        8.40       12.24      1.62 o 
   4   8   8        5.40        6.16      1.43 o 
   5   8   8        0.90       -1.53      1.53 o 
   6   8   8       39.83       41.63      2.87 o 
  -5   9   8        4.45        1.62      1.40 o 
  -4   9   8       22.07       22.99      2.32 o 
  -3   9   8        4.06        4.96      1.66 o 
  -2   9   8       44.59       37.83      2.57 o 
  -1   9   8        3.79        3.70      1.52 o 
   0   9   8        5.86        6.90      1.61 o 
   1   9   8       75.03       73.09      3.02 o 
   2   9   8       22.57       23.13      1.98 o 
   3   9   8       12.37       11.47      1.65 o 
   4   9   8        1.73        1.27      1.75 o 
   5   9   8        7.17        5.55      1.84 o 
  -4  10   8       10.81       13.70      2.17 o 
  -3  10   8       11.64       10.13      1.98 o 
  -2  10   8        0.75       -0.32      1.35 o 
  -1  10   8       14.40       13.76      2.01 o 
   0  10   8       11.68       10.53      1.80 o 
   1  10   8       27.99       23.79      2.15 o 
   2  10   8       46.81       37.53      2.46 o 
   3  10   8        0.01       -1.48      1.48 o 
   4  10   8       17.58       17.18      2.30 o 
  -3  11   8        2.19        0.74      1.48 o 
  -2  11   8        8.13        6.03      1.81 o 
  -1  11   8        4.14        2.10      1.54 o 
   0  11   8        6.80        4.51      1.61 o 
   1  11   8        0.09        1.17      1.54 o 
   2  11   8       14.38       11.81      2.04 o 
   3  11   8        8.78        8.39      2.07 o 
   4  11   8        2.13        3.82      1.85 o 
  -1  12   8        2.62        2.25      1.76 o 
   0  12   8        2.04        1.61      1.33 o 
   1  12   8        7.25        6.95      1.34 o 
   2  12   8        1.01        2.94      1.37 o 
  -1  -5   9        0.01       -1.37      1.49 o 
   0  -5   9        0.11       -1.31      1.31 o 
   1  -5   9        6.09        5.18      1.83 o 
   2  -5   9        6.19        6.91      1.83 o 
   3  -5   9        1.46        1.84      1.48 o 
   4  -5   9        0.07        0.70      1.40 o 
  -2  -4   9        0.12        3.79      1.81 o 
  -1  -4   9      211.36      200.21      5.47 o 
   0  -4   9       17.11       18.40      2.31 o 
   1  -4   9        3.93        3.00      1.44 o 
   2  -4   9       36.88       43.71      2.62 o 
   3  -4   9      141.85      145.56      4.38 o 
   4  -4   9       34.99       33.84      1.77 o 
   5  -4   9       23.65       24.75      2.51 o 
  -3  -3   9        1.75       -1.19      1.47 o 
  -2  -3   9       21.62       17.75      2.28 o 
  -1  -3   9       66.61       75.65      3.55 o 
   0  -3   9      157.57      167.90      4.81 o 
   1  -3   9       21.57       24.35      2.25 o 
   2  -3   9      177.83      182.83      4.76 o 
   3  -3   9       41.89       40.56      1.74 o 
   4  -3   9       62.32       63.85      2.16 o 
   5  -3   9       14.53       14.72      1.30 o 
   6  -3   9       32.94       35.29      3.79 o 
  -4  -2   9        0.16        0.49      1.45 o 
  -3  -2   9       13.86       13.63      1.66 o 
  -2  -2   9       37.97       29.01      2.38 o 
  -1  -2   9        9.25        9.03      1.85 o 
   0  -2   9      213.48      208.05      5.11 o 
   1  -2   9       68.57       68.80      3.03 o 
   2  -2   9      145.64      155.14      2.84 o 
   3  -2   9       73.74       73.01      5.02 o 
   4  -2   9       77.35       69.86      2.02 o 
   5  -2   9       27.12       25.05      1.35 o 
   6  -2   9       14.70       19.95      1.48 o 
  -4  -1   9        9.31       12.22      1.49 o 
  -3  -1   9        6.23        7.41      1.16 o 
  -2  -1   9        7.83       12.50      2.08 o 
  -1  -1   9       86.58       91.45      3.34 o 
   0  -1   9      121.43      124.54      3.85 o 
   1  -1   9       12.06       13.92      1.17 o 
   2  -1   9       10.58       10.00      1.09 o 
   3  -1   9       37.11       42.89      1.72 o 
   4  -1   9       80.36       80.88      2.15 o 
   5  -1   9       32.83       32.30      1.56 o 
   6  -1   9       63.89       66.30      2.19 o 
   7  -1   9        1.40        0.51      1.00 o 
  -5   0   9        0.17       -1.35      1.35 o 
  -4   0   9       11.33        8.42      1.64 o 
  -3   0   9        5.73        6.74      1.16 o 
  -2   0   9       11.47       14.79      1.61 o 
  -1   0   9       53.18       53.93      2.60 o 
   0   0   9        4.35        4.76      0.86 o 
   1   0   9      694.41      691.29      6.36 o 
   2   0   9       14.97       17.26      1.58 o 
   3   0   9       30.64       28.56      1.43 o 
   4   0   9      173.40      168.46      2.99 o 
   5   0   9      141.90      133.55      2.23 o 
   6   0   9       13.89       14.05      1.17 o 
   7   0   9       36.17       37.98      1.92 o 
  -5   1   9        0.00       -1.21      1.21 o 
  -4   1   9        1.27        1.28      1.25 o 
  -3   1   9      119.59      120.02      2.67 o 
  -2   1   9       10.18        9.39      2.69 o 
  -1   1   9      127.19      131.45      2.44 o 
   0   1   9      540.53      545.71      5.29 o 
   1   1   9        0.23       -0.44      0.82 o 
   2   1   9      432.24      419.74      4.59 o 
   3   1   9        1.36        0.94      0.98 o 
   4   1   9      167.89      164.58      3.79 o 
   5   1   9      195.86      209.48      2.76 o 
   6   1   9       39.63       35.60      1.70 o 
   7   1   9       13.44       16.59      1.45 o 
  -5   2   9        0.95        3.92      1.62 o 
  -4   2   9       18.93       21.64      2.12 o 
  -3   2   9       61.37       61.64      1.96 o 
  -2   2   9        0.44       -0.45      0.77 o 
  -1   2   9      133.80      130.14      2.10 o 
   0   2   9     1085.71     1069.38      8.59 o 
   1   2   9      115.72      112.01      2.22 o 
   2   2   9       22.22       20.71      1.22 o 
   3   2   9        3.11        3.68      1.12 o 
   4   2   9        0.08       -0.32      0.58 o 
   5   2   9        9.70       15.32      1.25 o 
   6   2   9        1.97        2.59      1.66 o 
   7   2   9       27.61       28.76      4.35 o 
  -5   3   9       19.10       19.25      2.14 o 
  -4   3   9       25.59       23.19      2.18 o 
  -3   3   9        6.27        9.35      1.48 o 
  -2   3   9       20.16       25.21      1.13 o 
  -1   3   9        6.79        7.80      1.02 o 
   0   3   9        4.29        4.97      0.63 o 
   1   3   9      162.01      157.50      2.61 o 
   2   3   9       93.42       90.86      2.32 o 
   3   3   9       65.38       60.31      1.80 o 
   4   3   9      152.10      157.66      2.28 o 
   5   3   9        0.44        0.88      0.95 o 
   6   3   9        0.27        0.24      0.88 o 
   7   3   9        4.09        3.95      1.16 o 
  -5   4   9        0.01        0.55      1.33 o 
  -4   4   9       13.18       16.56      1.96 o 
  -3   4   9        0.08        1.18      0.92 o 
  -2   4   9       50.55       47.59      2.25 o 
  -1   4   9      136.21      133.13      1.94 o 
   0   4   9        5.51        4.48      0.79 o 
   1   4   9       27.25       27.38      1.68 o 
   2   4   9       20.57       21.36      1.27 o 
   3   4   9      451.47      435.58      6.79 o 
   4   4   9      199.98      211.69      3.15 o 
   5   4   9       36.48       33.00      2.18 o 
   6   4   9       37.84       42.58      2.50 o 
   7   4   9        6.73        8.19      1.63 o 
  -5   5   9        0.01        0.61      1.26 o 
  -4   5   9        3.16        3.72      0.97 o 
  -3   5   9        4.89        9.11      1.09 o 
  -2   5   9       24.62       31.42      1.19 o 
  -1   5   9       72.73       68.27      1.50 o 
   0   5   9      126.71      127.94      2.43 o 
   1   5   9      156.70      155.65      2.69 o 
   2   5   9       40.94       41.97      2.30 o 
   3   5   9      348.06      356.01      6.11 o 
   4   5   9      220.07      198.00      4.55 o 
   5   5   9      133.01      128.92      3.83 o 
   6   5   9       25.61       29.75      2.37 o 
   7   5   9       12.74       16.02      2.17 o 
  -5   6   9        1.52        2.44      1.29 o 
  -4   6   9        0.89        2.27      0.92 o 
  -3   6   9       27.78       27.65      1.46 o 
  -2   6   9       64.49       58.43      2.10 o 
  -1   6   9        5.30        6.65      1.46 o 
   0   6   9      253.48      247.95      4.99 o 
   1   6   9       67.88       68.23      2.80 o 
   2   6   9       60.26       64.21      2.67 o 
   3   6   9        0.05       -1.06      1.06 o 
   4   6   9       31.34       33.72      2.15 o 
   5   6   9       18.99       25.21      2.23 o 
   6   6   9       56.85       65.68      3.10 o 
   7   6   9       57.42       81.43      3.96 o 
  -5   7   9        0.17        0.23      0.92 o 
  -4   7   9        9.40       10.95      1.25 o 
  -3   7   9       37.75       40.07      1.75 o 
  -2   7   9       17.94       26.21      2.21 o 
  -1   7   9       22.41       21.17      2.03 o 
   0   7   9       48.64       51.72      2.60 o 
   1   7   9       49.36       56.46      2.62 o 
   2   7   9      113.32      118.95      3.55 o 
   3   7   9       39.71       35.59      2.19 o 
   4   7   9        1.13        0.34      1.11 o 
   5   7   9       16.81       11.71      1.70 o 
   6   7   9       14.08       15.22      2.06 o 
  -5   8   9       19.68       22.73      5.50 o 
  -4   8   9       13.30       14.54      1.47 o 
  -3   8   9       61.43       69.02      3.14 o 
  -2   8   9        5.75        3.96      1.53 o 
  -1   8   9      115.19      119.13      3.75 o 
   0   8   9       42.02       44.10      2.48 o 
   1   8   9        2.80        3.97      1.39 o 
   2   8   9       83.15       79.22      3.06 o 
   3   8   9       58.14       59.27      2.68 o 
   4   8   9       16.30       23.30      2.05 o 
   5   8   9       10.12       14.49      2.02 o 
  -4   9   9       42.86       54.32      3.12 o 
  -3   9   9        7.15       10.05      1.82 o 
  -2   9   9       37.64       32.44      2.43 o 
  -1   9   9       48.00       46.95      2.73 o 
   1   9   9      151.24      139.81      4.09 o 
   2   9   9       15.89       16.38      1.86 o 
   3   9   9       41.98       40.10      2.48 o 
   4   9   9        1.54        1.53      1.37 o 
   5   9   9       25.03       27.60      2.73 o 
  -3  10   9       16.08       23.47      2.49 o 
  -2  10   9       45.62       44.70      2.85 o 
  -1  10   9       20.93       23.87      2.35 o 
   0  10   9        2.49        1.43      1.40 o 
   1  10   9       67.18       69.14      3.13 o 
   2  10   9       29.09       27.73      2.23 o 
   3  10   9       22.69       22.83      2.22 o 
   4  10   9        3.75        3.33      1.95 o 
   5  10   9       13.86       15.42      2.33 o 
  -2  11   9       24.42       30.55      2.70 o 
  -1  11   9       37.81       37.89      2.66 o 
   0  11   9       36.24       36.50      2.66 o 
   1  11   9        0.05       -0.26      1.37 o 
   2  11   9        6.78        8.22      1.88 o 
   3  11   9        0.23        4.34      1.96 o 
   0  12   9       16.12       23.22      2.44 o 
   1  12   9       11.85       19.68      2.47 o 
  -1  -4  10        0.33       -0.17      1.57 o 
   0  -4  10       22.40       28.10      2.71 o 
   1  -4  10        0.69        1.49      1.43 o 
   2  -4  10        7.47        5.64      1.61 o 
   3  -4  10       22.65       24.40      2.26 o 
   4  -4  10        1.91        0.41      1.26 o 
  -2  -3  10       14.81       12.52      2.20 o 
  -1  -3  10       69.86       75.85      3.55 o 
   0  -3  10       12.34       13.43      2.08 o 
   1  -3  10        0.16        1.08      1.35 o 
   2  -3  10       68.45       71.58      3.31 o 
   3  -3  10       77.94       70.27      3.26 o 
   4  -3  10        5.63        6.39      3.58 o 
   5  -3  10       10.15        9.05      1.70 o 
  -3  -2  10        6.75        6.71      2.10 o 
  -2  -2  10       49.80       55.84      3.14 o 
  -1  -2  10      320.78      291.30      6.50 o 
   0  -2  10        3.04        4.10      1.70 o 
   1  -2  10       10.37        9.67      1.84 o 
   2  -2  10       14.54       15.26      1.86 o 
   3  -2  10        1.60        0.33      0.96 o 
   4  -2  10        4.52        2.96      1.08 o 
   5  -2  10       44.49       45.80      2.34 o 
   6  -2  10       13.96       16.24      1.50 o 
  -3  -1  10        1.49       -1.43      1.69 o 
  -2  -1  10       29.46       28.16      2.40 o 
  -1  -1  10        8.15        8.59      1.77 o 
   0  -1  10        9.91       13.30      2.04 o 
   1  -1  10      149.62      148.33      4.31 o 
   2  -1  10       72.18       73.67      2.13 o 
   3  -1  10      155.59      145.33      2.92 o 
   4  -1  10        1.59        1.94      0.91 o 
   5  -1  10       18.06       15.27      1.35 o 
   6  -1  10        2.30        0.09      0.90 o 
  -4   0  10        3.93       -1.25      1.25 o 
  -3   0  10        0.02        0.53      1.14 o 
  -2   0  10       30.33       24.20      2.23 o 
  -1   0  10       45.35       44.18      2.51 o 
   0   0  10      187.40      187.85      4.71 o 
   1   0  10       37.70       35.68      1.99 o 
   2   0  10       77.50       78.17      3.43 o 
   3   0  10       11.37        7.04      1.02 o 
   4   0  10        8.50       11.16      1.17 o 
   5   0  10        0.01        1.05      0.68 o 
   6   0  10        7.81        7.06      1.22 o 
   7   0  10        3.99        2.31      1.06 o 
  -4   1  10        4.95        2.02      1.48 o 
  -3   1  10        0.18        0.28      1.10 o 
  -2   1  10       11.39       10.28      1.79 o 
  -1   1  10      104.90      102.87      3.50 o 
   0   1  10      266.21      260.04      3.52 o 
   1   1  10        7.58        6.34      2.30 o 
   2   1  10        1.73        2.36      0.80 o 
   3   1  10       34.83       31.72      1.57 o 
   4   1  10      115.35       89.22      2.26 o 
   5   1  10       28.62       26.62      1.25 o 
   6   1  10        3.89        2.78      0.79 o 
   7   1  10       10.42       18.01      1.53 o 
  -5   2  10       11.10       16.26      2.14 o 
  -4   2  10        2.65       -0.07      1.39 o 
  -3   2  10       52.55       49.22      2.69 o 
  -2   2  10        8.64       10.53      2.63 o 
  -1   2  10       36.38       37.52      1.47 o 
   0   2  10      150.69      141.87      2.57 o 
   1   2  10      754.27      733.09      6.79 o 
   2   2  10      256.67      258.87      4.03 o 
   3   2  10       64.28       61.38      1.51 o 
   4   2  10       72.69       67.70      2.03 o 
   5   2  10       14.26        7.82      1.55 o 
   6   2  10        6.82        7.76      1.94 o 
   7   2  10        9.41        8.79      1.33 o 
  -5   3  10        0.01        1.71      1.45 o 
  -4   3  10       31.57       25.16      2.15 o 
  -3   3  10       73.07       68.44      2.92 o 
  -2   3  10        0.11        0.19      0.79 o 
  -1   3  10       49.55       43.20      1.27 o 
   0   3  10       54.77       51.76      1.71 o 
   1   3  10      142.35      144.44      2.65 o 
   2   3  10       12.43       10.75      1.95 o 
   3   3  10       10.17       10.73      1.10 o 
   4   3  10       85.42       80.19      2.14 o 
   5   3  10       99.64       87.53      2.35 o 
   6   3  10        8.50       14.22      1.35 o 
   7   3  10        1.56        2.35      1.14 o 
  -5   4  10        2.28        0.58      1.45 o 
  -4   4  10        3.53        2.05      1.25 o 
  -3   4  10       15.59       17.75      1.88 o 
  -2   4  10      103.00       95.44      1.81 o 
  -1   4  10      107.00      104.30      1.80 o 
   0   4  10        1.35        1.75      0.81 o 
   1   4  10      463.43      484.69      5.23 o 
   2   4  10      259.14      253.38      4.72 o 
   3   4  10       16.45       14.69      1.20 o 
   4   4  10       52.84       52.16      2.54 o 
   5   4  10      156.02      209.12      4.90 o 
   6   4  10       74.81       71.22      3.13 o 
   7   4  10        9.85        9.96      1.71 o 
  -5   5  10        9.92       11.55      1.95 o 
  -4   5  10        0.00       -0.88      1.16 o 
  -3   5  10       27.21       28.04      2.53 o 
  -2   5  10        0.01       -0.22      0.65 o 
  -1   5  10        3.29        4.84      0.99 o 
   0   5  10        0.63       -0.25      0.79 o 
   1   5  10      129.82      128.07      2.57 o 
   2   5  10       43.86       43.20      2.46 o 
   3   5  10      172.28      166.76      4.15 o 
   4   5  10       21.99       21.72      1.95 o 
   5   5  10        6.84        8.33      1.54 o 
   6   5  10       25.51       28.49      2.31 o 
   7   5  10        1.38        1.14      1.46 o 
  -5   6  10        0.01       -0.19      1.34 o 
  -4   6  10        6.22        7.40      1.14 o 
  -3   6  10       15.58       13.74      1.23 o 
  -2   6  10        3.06        2.37      0.87 o 
  -1   6  10        7.44        2.93      1.44 o 
   0   6  10       28.12       29.22      2.19 o 
   1   6  10       48.44       52.78      2.65 o 
   2   6  10       96.91       95.91      3.25 o 
   3   6  10      211.49      206.44      4.74 o 
   4   6  10        5.35        4.75      1.34 o 
   5   6  10       19.68       19.91      1.99 o 
   6   6  10        1.52       -0.05      1.30 o 
   7   6  10       33.73       42.91      3.20 o 
  -4   7  10        0.14       -0.55      0.93 o 
  -3   7  10        2.93        0.19      0.86 o 
  -2   7  10        5.13       -1.06      1.25 o 
  -1   7  10        2.15        2.07      1.19 o 
   0   7  10        2.89        2.93      1.27 o 
   1   7  10        5.59        4.29      1.44 o 
   2   7  10        4.93        4.21      1.43 o 
   3   7  10        0.34       -0.98      0.98 o 
   4   7  10        0.51       -0.65      1.07 o 
   5   7  10        3.99        0.80      1.23 o 
   6   7  10        1.57        2.90      1.48 o 
  -4   8  10        1.90        1.47      1.07 o 
  -3   8  10        0.03        2.74      1.48 o 
  -2   8  10        0.09       -1.16      1.16 o 
  -1   8  10       13.59       16.74      2.00 o 
   0   8  10       56.95       66.75      2.98 o 
   1   8  10        3.55        1.56      1.29 o 
   2   8  10       53.93       50.84      2.66 o 
   3   8  10      109.99      109.46      3.58 o 
   4   8  10       85.25       76.93      3.06 o 
   5   8  10       13.84       12.06      1.79 o 
   6   8  10       10.82       12.75      2.26 o 
  -4   9  10        3.33        3.08      1.57 o 
  -3   9  10        7.62       10.74      2.03 o 
  -2   9  10       11.84        9.34      1.89 o 
  -1   9  10       17.33       17.43      2.08 o 
   0   9  10       21.12       20.05      2.11 o 
   1   9  10      123.62      119.81      3.92 o 
   2   9  10      105.17      111.14      3.80 o 
   3   9  10       54.73       56.71      2.89 o 
   4   9  10       29.26       26.90      2.29 o 
   5   9  10        7.47        1.73      1.71 o 
  -3  10  10        5.87       10.72      2.01 o 
  -2  10  10       34.02       40.22      2.93 o 
  -1  10  10       12.05       12.62      2.04 o 
   0  10  10        1.10       -1.34      1.34 o 
   1  10  10       23.65       25.34      2.42 o 
   2  10  10        6.54        7.94      1.73 o 
   3  10  10       61.38       66.53      3.17 o 
   4  10  10       13.58       14.84      2.13 o 
  -2  11  10        6.24        8.32      2.13 o 
  -1  11  10       11.35       13.80      2.14 o 
   0  11  10       21.72       24.35      2.54 o 
   1  11  10        0.02       -0.93      1.49 o 
   2  11  10        0.06        0.20      1.39 o 
   3  11  10        0.03       -1.39      1.39 o 
   0  -3  11        6.11       11.49      2.09 o 
   1  -3  11       14.44       20.53      2.30 o 
   2  -3  11       32.87       30.88      2.61 o 
   3  -3  11       14.42       20.13      2.27 o 
   4  -3  11       38.50       33.74      2.61 o 
  -2  -2  11        6.01        3.52      1.81 o 
  -1  -2  11       17.41       19.24      2.22 o 
   0  -2  11       12.61       17.05      2.32 o 
   1  -2  11       51.91       48.66      2.90 o 
   2  -2  11        3.69        7.04      1.57 o 
   3  -2  11       17.40       20.20      2.13 o 
   4  -2  11       29.62       39.09      3.37 o 
   5  -2  11       38.83       37.64      1.99 o 
  -2  -1  11        3.68        3.69      1.86 o 
  -1  -1  11       19.20       21.35      2.40 o 
   0  -1  11       50.16       51.33      2.94 o 
   1  -1  11       93.72       93.84      3.64 o 
   2  -1  11       12.22       12.32      1.76 o 
   3  -1  11       61.53       64.58      2.20 o 
   4  -1  11       59.73       54.37      2.17 o 
   5  -1  11        6.10        7.94      1.18 o 
  -2   0  11        0.68        0.55      1.58 o 
  -1   0  11       15.63        8.76      1.85 o 
   0   0  11      127.89      133.93      4.19 o 
   1   0  11      134.19      132.64      4.16 o 
   2   0  11       12.75       15.07      1.24 o 
   3   0  11      213.23      191.14      3.41 o 
   4   0  11       89.45       82.18      2.32 o 
   5   0  11       30.86       30.24      1.63 o 
   6   0  11       17.60       17.24      1.20 o 
  -3   1  11        6.98        7.11      2.25 o 
  -2   1  11        7.19        3.01      1.54 o 
  -1   1  11       42.27       41.51      2.59 o 
   0   1  11      214.09      200.21      5.02 o 
   1   1  11       21.03       19.11      1.26 o 
   2   1  11      303.53      291.55      5.27 o 
   3   1  11      141.69      133.71      3.10 o 
   4   1  11        9.86        8.00      1.11 o 
   5   1  11       17.45       18.72      1.40 o 
   6   1  11       34.83       30.79      1.39 o 
  -3   2  11       15.14       18.80      1.97 o 
  -2   2  11        6.63        7.61      2.04 o 
  -1   2  11       39.57       39.22      2.37 o 
   0   2  11       18.47       18.53      1.25 o 
   1   2  11       57.16       56.67      1.85 o 
   2   2  11       33.88       35.18      1.57 o 
   3   2  11       88.75       96.11      2.35 o 
   4   2  11        5.84        1.89      0.80 o 
   5   2  11       46.62       43.61      1.79 o 
   6   2  11        8.93       11.26      1.39 o 
  -4   3  11        2.54        3.22      1.58 o 
  -3   3  11        1.57        0.24      1.34 o 
  -2   3  11       69.44       78.16      3.42 o 
  -1   3  11       42.91       42.27      1.62 o 
   0   3  11      136.20      130.70      2.60 o 
   1   3  11        0.11       -0.70      0.71 o 
   2   3  11       54.76       50.61      1.75 o 
   3   3  11       29.51       24.37      1.42 o 
   4   3  11       14.59        7.31      1.03 o 
   5   3  11        7.35        6.58      1.44 o 
   6   3  11        9.85        6.59      1.99 o 
  -4   4  11        8.19       12.41      1.91 o 
  -3   4  11        0.06       -1.11      1.11 o 
  -2   4  11       20.82       22.24      1.17 o 
  -1   4  11      249.57      242.09      4.32 o 
   0   4  11       14.73       13.63      1.18 o 
   1   4  11      150.84      158.32      2.91 o 
   2   4  11       85.95       81.71      2.18 o 
   3   4  11       12.05        9.33      1.08 o 
   4   4  11       18.35       20.50      1.99 o 
   5   4  11       53.34       51.40      2.69 o 
   6   4  11        2.45        2.60      1.37 o 
  -4   5  11        6.88        9.04      1.82 o 
  -3   5  11       39.70       35.26      2.40 o 
  -2   5  11       37.93       37.47      1.37 o 
  -1   5  11       14.38       16.69      1.07 o 
   0   5  11      202.29      207.82      6.04 o 
   1   5  11      982.64     1011.19      8.94 o 
   2   5  11      239.16      243.77      3.75 o 
   3   5  11       25.40       22.29      1.93 o 
   4   5  11      191.16      185.62      4.65 o 
   5   5  11       47.27       38.72      2.47 o 
   6   5  11       11.48       14.64      2.02 o 
  -4   6  11        9.30       13.13      1.95 o 
  -3   6  11       37.34       39.51      2.33 o 
  -2   6  11      179.21      175.75      3.17 o 
  -1   6  11       17.43       21.01      1.47 o 
   0   6  11       75.53       69.70      2.26 o 
   1   6  11      208.25      211.82      4.90 o 
   2   6  11      207.35      201.90      4.73 o 
   3   6  11       49.53       48.58      2.57 o 
   4   6  11       31.94       32.06      2.20 o 
   5   6  11        2.70        1.29      1.32 o 
   6   6  11       52.80       57.77      3.13 o 
  -4   7  11        0.37        1.35      4.05 o 
  -3   7  11       13.85        9.43      1.23 o 
  -2   7  11        3.81        4.94      1.51 o 
  -1   7  11        0.77        1.38      1.31 o 
   0   7  11       40.84       39.55      2.36 o 
   1   7  11       73.71       68.90      3.01 o 
   2   7  11      336.26      349.20      6.56 o 
   3   7  11       50.38       55.95      2.65 o 
   4   7  11       30.31       29.56      2.20 o 
   5   7  11        0.19        1.61      1.29 o 
   6   7  11        8.29        8.28      1.93 o 
  -3   8  11        0.16       -0.87      1.31 o 
  -2   8  11        8.03        5.64      1.82 o 
  -1   8  11        1.63        3.67      1.54 o 
   0   8  11       14.00       15.44      1.99 o 
   1   8  11        3.88        1.67      1.35 o 
   2   8  11       96.20       92.67      3.50 o 
   3   8  11       18.41       15.86      1.92 o 
   4   8  11        3.76        5.26      1.40 o 
   5   8  11        0.79        0.15      1.24 o 
  -3   9  11        4.34        6.07      1.93 o 
  -2   9  11        0.61        0.98      1.56 o 
  -1   9  11       55.88       64.07      3.21 o 
   0   9  11        5.43        4.30      1.68 o 
   1   9  11        1.65        0.62      1.42 o 
   2   9  11       37.13       40.34      2.61 o 
   3   9  11       36.45       42.03      2.65 o 
   4   9  11        1.63       -1.17      1.17 o 
   5   9  11        0.04       -1.18      1.18 o 
  -2  10  11       11.95       10.65      1.95 o 
  -1  10  11       23.54       25.72      2.58 o 
   0  10  11       78.17       76.89      3.52 o 
   1  10  11        0.62       -0.59      1.35 o 
   2  10  11       61.50       58.31      3.00 o 
   3  10  11        8.94        8.50      1.76 o 
   4  10  11        1.24        0.59      1.60 o 
  -1  11  11        0.82       -0.40      1.55 o 
   0  11  11        0.00       -0.43      1.40 o 
   1  11  11       12.41       14.98      2.15 o 
   2  11  11       11.28        6.92      1.89 o 
   0  -2  12        1.55        0.80      1.60 o 
   1  -2  12        1.13        0.45      1.56 o 
   2  -2  12        1.58        1.48      1.37 o 
   3  -2  12        0.88        0.83      1.45 o 
  -1  -1  12        5.56        5.79      2.04 o 
   0  -1  12        3.50        1.07      1.76 o 
   1  -1  12       39.33       43.48      2.87 o 
   2  -1  12        2.46        2.19      1.43 o 
   3  -1  12        3.22        3.30      1.36 o 
   4  -1  12        1.24       -1.27      1.27 o 
  -2   0  12        5.49        4.50      1.98 o 
  -1   0  12        0.42       -1.29      1.29 o 
   0   0  12        0.51        0.15      1.55 o 
   1   0  12        7.27        5.65      1.73 o 
   2   0  12       27.75       25.65      2.24 o 
   3   0  12       17.45       18.83      1.31 o 
   4   0  12       10.84       13.47      1.45 o 
   5   0  12       10.50       11.60      1.33 o 
  -2   1  12        0.64       -1.76      1.86 o 
  -1   1  12        6.20        3.05      1.54 o 
   0   1  12        3.36        4.10      1.64 o 
   1   1  12        0.03       -1.01      1.19 o 
   2   1  12       11.39       10.96      1.15 o 
   3   1  12       50.12       48.75      1.89 o 
   4   1  12        1.14        0.36      1.01 o 
   5   1  12       18.72       20.61      1.54 o 
  -2   2  12        5.00        6.69      2.32 o 
  -1   2  12        4.70        7.30      1.69 o 
   0   2  12        3.63        1.01      1.33 o 
   1   2  12        9.60        5.56      1.04 o 
   2   2  12       19.57       21.44      1.41 o 
   3   2  12        0.22        1.11      0.77 o 
   4   2  12      110.04      105.19      2.55 o 
   5   2  12       36.00       32.58      1.66 o 
   6   2  12        8.63       10.25      1.77 o 
  -2   3  12        8.37       10.27      2.30 o 
  -1   3  12       19.42       21.86      2.30 o 
   0   3  12       52.83       56.83      1.92 o 
   1   3  12      123.29      116.24      2.60 o 
   2   3  12        0.07       -0.58      0.69 o 
   3   3  12        0.81        1.17      0.78 o 
   4   3  12       32.62       28.52      1.52 o 
   5   3  12       24.98       22.38      1.41 o 
   6   3  12       27.14       31.32      2.38 o 
  -2   4  12       28.17       34.06      2.56 o 
  -1   4  12       26.96       31.48      2.18 o 
   0   4  12       83.69       78.62      2.18 o 
   1   4  12      171.97      176.93      3.41 o 
   2   4  12       48.92       50.12      2.54 o 
   3   4  12      129.61      126.65      3.89 o 
   4   4  12       52.15       49.30      1.94 o 
   5   4  12        0.11       -1.05      1.05 o 
   6   4  12        7.77        8.31      1.70 o 
  -3   5  12        4.35        3.30      1.64 o 
  -2   5  12        1.47       -1.16      1.16 o 
  -1   5  12       81.88       79.05      2.27 o 
   0   5  12       62.50       66.34      2.06 o 
   1   5  12       59.50       62.20      2.02 o 
   2   5  12        4.13        4.08      1.01 o 
   3   5  12      258.65      253.48      5.52 o 
   4   5  12       25.04       26.34      2.25 o 
   5   5  12        1.71        3.94      1.38 o 
   6   5  12       57.50       71.23      3.34 o 
  -3   6  12        0.26        4.57      1.68 o 
  -2   6  12        1.58        3.45      1.02 o 
  -1   6  12        3.04        3.56      1.15 o 
   0   6  12       14.50       19.99      2.56 o 
   1   6  12       22.06       25.01      2.24 o 
   2   6  12      112.97      109.56      3.62 o 
   3   6  12       19.71       20.04      2.02 o 
   4   6  12       25.55       25.77      2.23 o 
   5   6  12        0.66        1.96      1.28 o 
   6   6  12        0.04       -0.19      1.38 o 
  -3   7  12        0.08        1.47      2.00 o 
  -2   7  12        2.30        2.06      1.33 o 
  -1   7  12       26.73       28.87      2.33 o 
   0   7  12        1.47        1.95      1.25 o 
   1   7  12       67.28       66.53      3.02 o 
   2   7  12       54.81       58.98      2.88 o 
   3   7  12       88.09       85.33      3.32 o 
   4   7  12        2.75        3.89      1.42 o 
   5   7  12      116.54      123.33      4.16 o 
  -3   8  12        5.94        7.56      1.84 o 
  -2   8  12       20.54       28.75      2.56 o 
  -1   8  12       13.88       13.39      1.90 o 
   0   8  12       81.34       86.25      3.52 o 
   1   8  12       42.16       46.75      2.78 o 
   2   8  12       94.58      105.85      3.82 o 
   3   8  12        9.40       10.71      1.80 o 
   4   8  12        0.20        1.25      1.19 o 
   5   8  12       31.10       36.70      2.71 o 
  -2   9  12       56.50       57.22      3.21 o 
  -1   9  12       66.24       77.14      3.45 o 
   0   9  12        3.68        1.44      1.49 o 
   1   9  12      284.32      285.01      6.36 o 
   2   9  12       72.04       77.29      3.39 o 
   3   9  12        4.64        5.98      1.68 o 
   4   9  12        5.06        3.49      1.58 o 
  -1  10  12       40.71       52.50      3.15 o 
   0  10  12       18.46       20.36      2.33 o 
   1  10  12       15.96       15.93      2.35 o 
   2  10  12        4.27        3.70      1.58 o 
   3  10  12       11.68       14.57      2.08 o 
   0   0  13       43.77       51.77      3.12 o 
   1   0  13        8.36       10.83      1.99 o 
   2   0  13        0.13        2.60      1.48 o 
   3   0  13        3.59        1.46      1.52 o 
  -1   1  13        3.98        2.32      1.71 o 
   0   1  13       17.20        8.80      1.84 o 
   1   1  13       63.61       69.46      3.39 o 
   2   1  13        0.00       -1.26      1.26 o 
   3   1  13       21.99       27.71      1.61 o 
   4   1  13        2.41        3.93      0.98 o 
  -2   2  13        0.68        1.50      2.37 o 
  -1   2  13       33.86       39.63      2.80 o 
   0   2  13        7.57        5.80      1.74 o 
   1   2  13        3.71        1.64      1.42 o 
   2   2  13       19.03       14.77      1.29 o 
   3   2  13        0.87       -0.19      0.79 o 
   4   2  13       10.22       14.62      1.86 o 
   5   2  13        2.52        4.01      0.83 o 
  -1   3  13        4.50        5.21      1.81 o 
   0   3  13       27.08       27.65      2.31 o 
   1   3  13        2.94        1.46      0.86 o 
   2   3  13        0.13        0.30      0.77 o 
   3   3  13       28.03       24.52      1.51 o 
   4   3  13        2.10        2.92      1.61 o 
   5   3  13        7.47        7.94      1.21 o 
  -2   4  13        0.55        2.92      1.96 o 
  -1   4  13        2.22        0.49      1.55 o 
   0   4  13        4.32        5.79      1.04 o 
   1   4  13        3.79        3.53      1.04 o 
   2   4  13        1.87        0.34      0.83 o 
   3   4  13        6.65        5.20      1.88 o 
   4   4  13        3.42        2.35      0.92 o 
   5   4  13        0.37       -0.46      1.13 o 
  -1   5  13        0.20        0.62      1.11 o 
   0   5  13        1.86        2.60      0.96 o 
   1   5  13        4.97        6.03      1.60 o 
   2   5  13        1.07       -0.56      0.77 o 
   3   5  13       11.30        9.77      1.66 o 
   4   5  13        1.94        2.21      1.32 o 
   5   5  13       18.11       15.58      1.98 o 
  -2   6  13       13.50       14.60      1.96 o 
  -1   6  13       14.85       15.46      1.52 o 
   0   6  13        2.06       -0.28      0.92 o 
   1   6  13        3.61        5.62      1.09 o 
   2   6  13        4.78        4.12      1.39 o 
   3   6  13        2.53        2.89      1.40 o 
   4   6  13        0.11       -1.20      1.20 o 
   5   6  13        4.11        1.71      1.33 o 
  -2   7  13        0.00       -1.09      1.15 o 
  -1   7  13        2.20        1.68      1.48 o 
   0   7  13       16.21       17.84      2.08 o 
   1   7  13        2.87        3.95      1.50 o 
   2   7  13        7.46        8.55      1.70 o 
   3   7  13        2.92        1.65      1.35 o 
   4   7  13       45.49       44.67      2.70 o 
  -1   8  13        5.10        3.79      1.54 o 
   0   8  13       27.61       29.75      2.47 o 
   1   8  13        2.41        1.35      1.45 o 
   2   8  13        5.85        5.60      1.63 o 
   3   8  13        2.26       -0.31      1.26 o 
   4   8  13        2.02       -0.23      1.30 o 
  -1   9  13        0.70        2.04      1.55 o 
   0   9  13       25.42       29.81      2.54 o 
   1   9  13       12.20        8.47      1.89 o 
   2   9  13        8.96       10.08      1.88 o 
   3   9  13        4.44        3.97      1.61 o 
   1   2  14       38.41       39.85      2.82 o 
   2   2  14       16.24       17.74      2.20 o 
   3   2  14        8.26       13.15      1.83 o 
   0   3  14        0.72        1.56      1.47 o 
   1   3  14        1.68        3.55      1.45 o 
   2   3  14       71.02       87.38      2.51 o 
   3   3  14        1.04        1.74      1.62 o 
   4   3  14       20.46       24.05      2.37 o 
  -1   4  14        0.53        0.79      1.84 o 
   0   4  14        2.00       -0.12      1.23 o 
   1   4  14       16.47       17.45      1.47 o 
   2   4  14        6.64        5.83      1.11 o 
   3   4  14       10.72       11.10      1.27 o 
   4   4  14        8.20        6.55      1.22 o 
  -1   5  14       19.32       19.73      2.81 o 
   0   5  14       27.44       32.98      2.75 o 
   1   5  14       35.81       36.61      1.82 o 
   2   5  14        5.03        2.98      1.00 o 
   3   5  14       14.62       17.10      1.66 o 
   4   5  14       12.64       17.77      2.03 o 
  -1   6  14       43.92       53.38      2.29 o 
   0   6  14      101.63      111.61      2.88 o 
   1   6  14       46.55       49.40      2.04 o 
   2   6  14        2.94        2.25      1.40 o 
   3   6  14        8.02        6.39      1.64 o 
   4   6  14       17.82       17.62      2.10 o 
   0   7  14       35.51       34.01      2.54 o 
   1   7  14       28.73       29.13      2.42 o 
   2   7  14       23.07       22.24      2.30 o 
   3   7  14       10.73       10.13      1.79 o 
   0   8  14        0.01       -0.98      1.35 o 
   1   8  14        0.08        0.48      1.50 o 
   2   8  14       13.78       12.99      2.04 o 
                                                 
